# Supplementary material for: Genomic epidemiology of artemisinin resistant malaria
Source: eLife. 2016 Mar 4;5:e08714. doi: 10.7554/eLife.08714 (PMC4786412; doi:10.7554/eLife.08714)
Supplement: Supplementary file 1. — For each P. falciparum gene, this table lists: the systematic ID, position and description of the gene; the ortholog gene in P. chabaudi; the conservation score; the count of all (N)on-synonymous and (S)ynonymous mutation in Africa (AFR) and Southeast Asia (SEA); the count of the rare (i.e. present in only 1 or 2 samples) mutations; the N/S log fold-change in SEA vs AFR; the Fisher’s test p-value of N/S in AFR vs SEA. DOI: http://dx.doi.org/10.7554/eLife.08714.022 [file elife-08714-supp1.xlsx]

## Sheet: Sheet1
Num	ID	Chr	Start	End	Description	Ortholog	Conservation score	N_AFR	N_AFR rare	N_SEA	N_SEA rare	S_AFR	S_AFR rare	S_SEA	S_SEA rare	Log fold change in N/S SEA vs AFR	Fisher test p-value
1	PF3D7_0100100	Pf3D7_01_v3	29510	37126	erythrocyte membrane protein 1, PfEMP1 (VAR)	NA	NA	NA	NA	NA	NA	NA	NA	NA	NA	NA	NA
2	PF3D7_0100200	Pf3D7_01_v3	38982	40207	rifin (RIF)	NA	NA	NA	NA	NA	NA	NA	NA	NA	NA	NA	NA
3	PF3D7_0100300	Pf3D7_01_v3	42367	46507	var-like erythrocyte membrane protein 1	NA	NA	NA	NA	NA	NA	NA	NA	NA	NA	NA	NA
4	PF3D7_0100400	Pf3D7_01_v3	50363	51636	rifin (RIF)	NA	NA	NA	NA	NA	NA	NA	NA	NA	NA	NA	NA
5	PF3D7_0100600	Pf3D7_01_v3	53778	55006	rifin (RIF)	NA	NA	NA	NA	NA	NA	NA	NA	NA	NA	NA	NA
6	PF3D7_0100700	Pf3D7_01_v3	56690	56893	Plasmodium exported protein, unknown function, fragment	NA	NA	NA	NA	NA	NA	NA	NA	NA	NA	NA	NA
7	PF3D7_0100800	Pf3D7_01_v3	59772	61003	rifin (RIF)	NA	NA	NA	NA	NA	NA	NA	NA	NA	NA	NA	NA
8	PF3D7_0100900	Pf3D7_01_v3	62187	63400	rifin (RIF)	NA	NA	NA	NA	NA	NA	NA	NA	NA	NA	NA	NA
9	PF3D7_0101000	Pf3D7_01_v3	65817	66989	rifin (RIF)	NA	NA	NA	NA	NA	NA	NA	NA	NA	NA	NA	NA
10	PF3D7_0101100	Pf3D7_01_v3	69304	70417	Plasmodium exported protein (hyp5), unknown function	NA	NA	NA	NA	NA	NA	NA	NA	NA	NA	NA	NA
11	PF3D7_0101200	Pf3D7_01_v3	71624	72426	Plasmodium exported protein (hyp4), unknown function	NA	NA	NA	NA	NA	NA	NA	NA	NA	NA	NA	NA
12	PF3D7_0101300	Pf3D7_01_v3	74563	75366	Pfmc-2TM Maurer's cleft two transmembrane protein (MC-2TM)	NA	NA	NA	NA	NA	NA	NA	NA	NA	NA	NA	NA
13	PF3D7_0101600	Pf3D7_01_v3	81765	83106	rifin (RIF)	NA	NA	NA	NA	NA	NA	NA	NA	NA	NA	NA	NA
14	PF3D7_0101800	Pf3D7_01_v3	87203	88177	stevor	NA	NA	NA	NA	NA	NA	NA	NA	NA	NA	NA	NA
15	PF3D7_0101900	Pf3D7_01_v3	90242	91420	rifin (RIF)	NA	NA	NA	NA	NA	NA	NA	NA	NA	NA	NA	NA
16	PF3D7_0102200	Pf3D7_01_v3	98819	102282	ring-infected erythrocyte surface antigen (RESA)	NA	NA	29	19	9	7	15	14	4	2	1.16379	1
17	PF3D7_0102300	Pf3D7_01_v3	104704	105209	Plasmodium exported protein, unknown function	NA	NA	17	7	6	5	4	3	2	1	0.705882	1
18	PF3D7_0102500	Pf3D7_01_v3	110750	115799	erythrocyte binding antigen-181 (EBA181)	NA	NA	249	144	90	59	95	61	25	21	1.37349	0.223414
19	PF3D7_0102600	Pf3D7_01_v3	119041	121249	serine/threonine protein kinase, FIKK family (FIKK1)	NA	NA	112	79	27	19	45	28	14	11	0.774872	0.565688
20	PF3D7_0102700	Pf3D7_01_v3	124517	125484	merozoite-associated tryptophan-rich antigen, putative	NA	NA	46	29	17	11	14	11	4	1	1.29348	0.769784
21	PF3D7_0102800	Pf3D7_01_v3	126318	128141	conserved Plasmodium protein, unknown function	PCHAS_020870	0.0840198	87	66	26	16	40	26	6	5	1.99234	0.19324
22	PF3D7_0102900	Pf3D7_01_v3	128960	130840	aspartyl-tRNA synthetase	PCHAS_020860	3.41054	82	59	19	11	62	36	20	16	0.718293	0.370722
23	PF3D7_0103000	Pf3D7_01_v3	132086	133624	conserved Plasmodium protein, unknown function	PCHAS_020850	2.57915	35	27	11	6	18	11	9	6	0.628571	0.423546
24	PF3D7_0103100	Pf3D7_01_v3	134353	139257	conserved Plasmodium protein, unknown function	PCHAS_020840	-0.447368	338	220	94	70	132	82	28	17	1.31107	0.303177
25	PF3D7_0103200	Pf3D7_01_v3	140662	142219	nucleoside transporter, putative	PCHAS_020830	2.60369	47	26	15	9	37	24	9	8	1.31206	0.643928
26	PF3D7_0103300	Pf3D7_01_v3	143640	146396	conserved Plasmodium protein, unknown function	PCHAS_020820	0.947712	183	123	48	34	80	45	23	12	0.912331	0.773006
27	PF3D7_0103400	Pf3D7_01_v3	147915	152777	zinc-carboxypeptidase, putative	PCHAS_020810	-0.110494	318	209	110	72	141	101	46	32	1.0603	0.84046
28	PF3D7_0103500	Pf3D7_01_v3	154176	160426	conserved Plasmodium protein, unknown function	PCHAS_020800	-0.00603401	357	251	92	69	119	86	37	23	0.828829	0.427303
29	PF3D7_0103600	Pf3D7_01_v3	161131	166229	ATP-dependent RNA helicase, putative	PCHAS_020790	-0.279009	255	171	70	32	103	67	27	14	1.0472	0.899756
30	PF3D7_0103700	Pf3D7_01_v3	166513	168687	conserved Plasmodium protein, unknown function	PCHAS_020780	1.12523	97	63	25	15	48	32	9	5	1.37457	0.542269
31	PF3D7_0103800	Pf3D7_01_v3	169079	171273	actin-related protein (ARP1)	PCHAS_020770	4.65	6	6	1	1	51	38	11	7	0.772727	1
32	PF3D7_0103900	Pf3D7_01_v3	172864	174591	parasite-infected erythrocyte surface protein (PIEPS15)	PCHAS_020760	1.13217	66	52	20	18	46	34	15	10	0.929293	0.847105
33	PF3D7_0104000	Pf3D7_01_v3	175609	176376	thrombospondin-related sporozoite protein (TRSP)	PCHAS_020750	1.88957	14	12	4	2	7	3	1	1	2	1
34	PF3D7_0104100	Pf3D7_01_v3	178087	180790	conserved Plasmodium membrane protein, unknown function	PCHAS_020740	1.45891	112	57	42	15	51	27	19	9	1.00658	1
35	PF3D7_0104200	Pf3D7_01_v3	182822	184222	conserved Plasmodium protein, unknown function	PCHAS_020730	0.583691	52	27	18	13	38	25	13	10	1.01183	1
36	PF3D7_0104300	Pf3D7_01_v3	190269	201230	ubiquitin carboxyl-terminal hydrolase, putative	PCHAS_020720	-0.162618	694	450	167	108	268	159	94	61	0.686063	0.011659
37	PF3D7_0104400	Pf3D7_01_v3	202536	204143	4-hydroxy-3-methylbut-2-enyl diphosphate reductase (LytB)	PCHAS_020710	1.8972	57	46	16	13	45	32	12	8	1.05263	1
38	PF3D7_0104500	Pf3D7_01_v3	204622	205389	conserved Plasmodium protein, unknown function	PCHAS_020700	2.68231	24	19	2	1	22	14	8	6	0.229167	0.0865803
39	PF3D7_0104600	Pf3D7_01_v3	206170	210189	conserved Plasmodium protein, unknown function	PCHAS_020690	0.366692	287	195	63	38	120	83	25	19	1.05366	0.897701
40	PF3D7_0104700	Pf3D7_01_v3	210870	213005	transporter, putative	PCHAS_020680	1.48383	92	62	31	16	62	43	8	6	2.61141	0.0252048
41	PF3D7_0104800	Pf3D7_01_v3	215776	217509	novel putative transporter 1;with=GeneDB:PBANKA_020830 (NPT1)	PCHAS_020670	2.26343	56	43	18	14	45	35	11	6	1.31494	0.671042
42	PF3D7_0105100	Pf3D7_01_v3	221202	221633	conserved Plasmodium protein, unknown function	PCHAS_020660	3.71329	19	16	3	1	14	10	3	3	0.736842	1
43	PF3D7_0105200	Pf3D7_01_v3	222254	223960	conserved Plasmodium protein, unknown function	PCHAS_020650	3.55106	55	47	12	9	49	31	10	9	1.06909	1
44	PF3D7_0105300	Pf3D7_01_v3	225110	225779	cyclase-associated protein, putative (C-CAP)	PCHAS_020640	3.6358	7	7	2	1	17	14	3	3	1.61905	0.632815
45	PF3D7_0105400.1	Pf3D7_01_v3	226681	227285	conserved Plasmodium protein, unknown function	PCHAS_020630	2.02857	19	16	4	4	11	7	3	2	0.77193	1
46	PF3D7_0105400.2	Pf3D7_01_v3	226681	227285	conserved Plasmodium protein, unknown function	PCHAS_020630	2.08271	NA	NA	NA	NA	NA	NA	NA	NA	NA	NA
47	PF3D7_0105500	Pf3D7_01_v3	228485	229519	conserved Plasmodium protein, unknown function	PCHAS_020620	3.28488	38	30	15	12	32	16	10	5	1.26316	0.647558
48	PF3D7_0105600	Pf3D7_01_v3	230289	234402	conserved Plasmodium protein, unknown function	PCHAS_020610	2.3848	209	146	67	45	96	62	22	15	1.39887	0.238921
49	PF3D7_0105700	Pf3D7_01_v3	238666	247857	asparagine-rich antigen Pfa35-2	NA	NA	551	363	192	136	222	133	72	45	1.07441	0.692811
50	PF3D7_0105800	Pf3D7_01_v3	249231	252010	conserved Plasmodium protein, unknown function	PCHAS_020590	1.75361	101	71	32	20	58	40	14	8	1.31259	0.487755
51	PF3D7_0105900	Pf3D7_01_v3	253584	254930	DNA binding protein, putative	PCHAS_020580	1.74107	53	41	7	3	30	24	8	5	0.495283	0.254331
52	PF3D7_0106000	Pf3D7_01_v3	255775	258543	conserved Plasmodium protein, unknown function	PCHAS_020570	0.958785	101	58	29	20	77	54	21	16	1.05281	1
53	PF3D7_0106100	Pf3D7_01_v3	260658	261809	vacuolar ATP synthase subunit c, putative	PCHAS_020560	4.26632	12	8	2	1	36	27	9	3	0.666667	1
54	PF3D7_0106200	Pf3D7_01_v3	263340	264223	conserved Plasmodium protein, unknown function	PCHAS_020550	1.59535	38	26	9	7	13	11	4	3	0.769737	0.731969
55	PF3D7_0106300	Pf3D7_01_v3	265208	269173	calcium-transporting ATPase (ATP6)	PCHAS_020540	3.04723	138	86	32	23	120	80	36	23	0.772947	0.413133
56	PF3D7_0106400	Pf3D7_01_v3	272454	273404	conserved Plasmodium protein, unknown function	PCHAS_020530	2.59615	17	14	1	0	12	8	5	3	0.141176	0.0876833
57	PF3D7_0106500	Pf3D7_01_v3	274315	278550	conserved Plasmodium protein, unknown function	PCHAS_020520	-0.323175	303	193	103	73	96	66	19	16	1.71756	0.0607334
58	PF3D7_0106600	Pf3D7_01_v3	279115	280014	conserved Plasmodium protein, unknown function	PCHAS_020510	0.207358	46	32	20	16	26	16	5	3	2.26087	0.212587
59	PF3D7_0106700	Pf3D7_01_v3	281155	285459	small ribosomal subunit assembling AARP2 protein (AARP2)	PCHAS_020500	1.65202	157	107	63	44	116	69	45	33	1.03439	0.908809
60	PF3D7_0106800	Pf3D7_01_v3	286951	288918	Rab GTPase 5c (RAB5c)	PCHAS_020490	4.12617	7	6	2	1	15	14	2	1	2.14286	0.590635
61	PF3D7_0106900	Pf3D7_01_v3	290386	292590	2-C-methyl-D-erythritol 4-phosphate cytidylyltransferase, putative (IspD)	PCHAS_020480	0.881471	136	98	29	20	50	38	8	8	1.33272	0.681691
62	PF3D7_0107000	Pf3D7_01_v3	293642	294968	centrin-1 (CEN1)	PCHAS_020470	4.66667	NA	NA	NA	NA	13	6	1	1	NA	NA
63	PF3D7_0107100	Pf3D7_01_v3	295300	296931	conserved Plasmodium protein, unknown function	PCHAS_020460	1.39411	70	48	19	13	36	22	7	5	1.39592	0.641566
64	PF3D7_0107200	Pf3D7_01_v3	297362	299397	carbon catabolite repressor protein 4, putative	PCHAS_020450	2.67656	40	24	11	6	12	8	5	3	0.66	0.52252
65	PF3D7_0107300	Pf3D7_01_v3	299562	300868	probable protein, unknown function	NA	NA	62	51	21	16	39	28	13	8	1.01613	1
66	PF3D7_0107400	Pf3D7_01_v3	302937	303398	conserved Plasmodium protein, unknown function	PCHAS_020440	4.15033	15	11	4	4	12	8	6	3	0.533333	0.475634
67	PF3D7_0107500	Pf3D7_01_v3	304362	309257	lipid/sterol:H++symporter	PCHAS_020430	1.77891	163	120	38	31	132	86	31	23	0.992678	1
68	PF3D7_0107600	Pf3D7_01_v3	314618	319405	serine/threonine protein kinase, putative	PCHAS_020420	0.386834	307	215	67	37	102	69	21	16	1.06003	0.892312
69	PF3D7_0107700	Pf3D7_01_v3	320168	321508	conserved Plasmodium membrane protein, unknown function	PCHAS_020410	1.52691	51	36	5	3	28	21	5	4	0.54902	0.489884
70	PF3D7_0107800	Pf3D7_01_v3	322371	326072	DNA repair exonuclease Mre11, putative	PCHAS_020400	0.676399	174	117	38	27	94	61	25	14	0.821149	0.559769
71	PF3D7_0107900	Pf3D7_01_v3	326397	327224	conserved Plasmodium protein, unknown function	PCHAS_020390	1.17091	32	26	9	7	14	12	3	3	1.3125	1
72	PF3D7_0108000	Pf3D7_01_v3	328431	329304	beta3 proteasome subunit, putative	PCHAS_020380	4.19266	5	4	3	3	12	9	4	3	1.8	0.646626
73	PF3D7_0108100	Pf3D7_01_v3	330738	332708	conserved Plasmodium protein, unknown function	PCHAS_020370	2.14177	90	64	26	22	55	36	8	6	1.98611	0.161785
74	PF3D7_0108300	Pf3D7_01_v3	337168	343833	conserved Plasmodium protein, unknown function	PCHAS_020360	0.247186	234	156	79	55	153	93	49	37	1.05416	0.835064
75	PF3D7_0108400.1	Pf3D7_01_v3	344400	346540	mitochondrial carrier protein, putative	PCHAS_020350	2.31818	29	19	5	1	24	17	8	5	0.517241	0.361435
76	PF3D7_0108400.2	Pf3D7_01_v3	344400	346540	mitochondrial carrier protein, putative	PCHAS_020350	1.05172	NA	NA	NA	NA	NA	NA	NA	NA	NA	NA
77	PF3D7_0108500	Pf3D7_01_v3	349170	349709	conserved Plasmodium protein, unknown function	PCHAS_020340	1.59777	31	18	22	18	13	7	11	10	0.83871	0.80561
78	PF3D7_0108600	Pf3D7_01_v3	349995	351626	conserved Plasmodium protein, unknown function	PCHAS_020330	2.24837	59	32	15	11	27	16	6	4	1.14407	1
79	PF3D7_0108700	Pf3D7_01_v3	352314	356211	secreted ookinete protein, putative (PSOP24)	PCHAS_020320	-0.435764	191	113	61	41	80	57	20	17	1.27749	0.482851
80	PF3D7_0108800	Pf3D7_01_v3	357834	360339	conserved Plasmodium protein, unknown function	PCHAS_020310	3.48056	20	13	3	2	17	13	2	1	1.275	1
81	PF3D7_0109000	Pf3D7_01_v3	363318	363992	photosensitized INA-labeled protein 1, PhIL1, putative	PCHAS_020300	2.44643	11	8	2	2	11	9	6	5	0.333333	0.406883
82	PF3D7_0109100	Pf3D7_01_v3	365610	368795	LCCL domain-containing protein (CCp5)	PCHAS_020290	2.49174	88	74	28	22	74	51	21	15	1.12121	0.7462
83	PF3D7_0109200	Pf3D7_01_v3	369480	370178	mRNA cleavage factor-like protein, putative	PCHAS_020280	3.5	14	10	2	1	25	15	8	6	0.446429	0.46359
84	PF3D7_0109300	Pf3D7_01_v3	371815	373012	fatty acid elongation protein, GNS1/SUR4 family, putative	PCHAS_020270	3.29503	23	21	9	8	20	16	2	1	3.91304	0.167301
85	PF3D7_0109400	Pf3D7_01_v3	374439	375087	tubulin-specific chaperone a, putative	PCHAS_020260	2.13855	21	13	7	3	13	10	1	1	4.33333	0.2328
86	PF3D7_0109500	Pf3D7_01_v3	376294	377004	N-acetyltransferase, putative	PCHAS_020250	4.12903	6	5	0	0	13	12	4	4	0	0.539243
87	PF3D7_0109600	Pf3D7_01_v3	377874	378599	cold-shock protein, putative	PCHAS_020240	2.72	10	7	2	1	10	7	3	3	0.666667	1
88	PF3D7_0109700	Pf3D7_01_v3	379149	379806	conserved protein, unknown function	PCHAS_020230	3.33333	18	17	3	2	19	14	8	6	0.395833	0.304317
89	PF3D7_0109800	Pf3D7_01_v3	380697	382424	phenylalanyl-tRNA synthetase, putative	PCHAS_020220	3.11652	72	58	17	8	35	23	7	4	1.18056	0.812861
90	PF3D7_0109900.1	Pf3D7_01_v3	383284	387940	phosphatidate cytidylyltransferase, putative	PCHAS_020210	1.90013	102	74	24	17	49	35	16	11	0.720588	0.453064
91	PF3D7_0109900.2	Pf3D7_01_v3	383284	387940	phosphatidate cytidylyltransferase, putative	PCHAS_020210	1.69741	NA	NA	NA	NA	NA	NA	NA	NA	NA	NA
92	PF3D7_0110000	Pf3D7_01_v3	388372	389076	conserved Plasmodium protein, unknown function	PCHAS_020200	1.44872	32	24	8	4	13	10	7	4	0.464286	0.223404
93	PF3D7_0110100	Pf3D7_01_v3	389261	392065	selenocysteine-specific elongation factor selB homologue, putative	PCHAS_020190	0.312634	105	56	40	23	61	38	15	10	1.54921	0.251808
94	PF3D7_0110200	Pf3D7_01_v3	392604	393035	human hepatopoietin-like protein, putative	PCHAS_020180	3.09091	16	12	2	1	6	5	2	2	0.375	0.563344
95	PF3D7_0110400	Pf3D7_01_v3	393875	394835	DNA-directed RNA polymerase 2, putative	PCHAS_020170	1.99197	18	14	4	3	19	16	5	4	0.844444	1
96	PF3D7_0110500	Pf3D7_01_v3	396591	403606	bromodomain protein, putative	PCHAS_020160	-1.7523	366	232	85	65	143	93	40	26	0.83026	0.380853
97	PF3D7_0110600	Pf3D7_01_v3	405739	412169	phosphatidylinositol-4-phosphate 5-kinase (PIP5K)	PCHAS_020150	0.288304	228	151	62	36	129	76	37	28	0.94808	0.814551
98	PF3D7_0110700	Pf3D7_01_v3	413760	415100	chromatin assembly factor 1+protein WD40 domain, putative	PCHAS_020140	3.95516	26	18	8	4	37	24	15	9	0.758974	0.627546
99	PF3D7_0110800	Pf3D7_01_v3	417921	419607	transcription initiation factor TFIIB, putative	PCHAS_020130	3.9564	10	7	2	1	24	13	8	6	0.6	0.701567
100	PF3D7_0110900	Pf3D7_01_v3	420293	420853	adenylate kinase, putative	PCHAS_020120	2.97849	20	13	8	5	12	8	1	1	4.8	0.228263
101	PF3D7_0111000	Pf3D7_01_v3	421776	427575	kinesin, putative	PCHAS_020110	0.745192	208	131	52	36	111	76	35	27	0.792857	0.378476
102	PF3D7_0111200	Pf3D7_01_v3	430152	430858	conserved Plasmodium protein, unknown function	PCHAS_020100	4.03093	2	2	1	0	6	4	3	2	1	1
103	PF3D7_0111300	Pf3D7_01_v3	431539	435042	replication factor c+protein, putative	PCHAS_020090	1.77292	134	98	38	25	83	62	14	12	1.68124	0.148864
104	PF3D7_0111400	Pf3D7_01_v3	436408	438564	conserved Plasmodium protein, unknown function (GEXP19)	PCHAS_020080	0.172702	76	62	19	14	36	20	8	6	1.125	1
105	PF3D7_0111500	Pf3D7_01_v3	439652	441418	UMP-CMP kinase, putative	PCHAS_020070	2.56604	35	24	10	7	15	9	3	3	1.42857	0.740968
106	PF3D7_0111600	Pf3D7_01_v3	442543	443289	conserved Plasmodium protein, unknown function	PCHAS_020060	2.10081	39	27	11	8	10	5	2	1	1.41026	1
107	PF3D7_0111700	Pf3D7_01_v3	443585	443938	conserved Plasmodium protein, unknown function	PCHAS_020050	3.88889	8	4	1	1	3	2	1	0	0.375	1
108	PF3D7_0111800	Pf3D7_01_v3	446026	448849	conserved Plasmodium protein, unknown function	PCHAS_020040	0.741935	51	29	15	12	18	12	6	4	0.882353	0.786044
109	PF3D7_0111900	Pf3D7_01_v3	450043	450646	conserved Plasmodium protein, unknown function	PCHAS_020030	3.55556	2	0	0	0	4	4	0	0	NA	1
110	PF3D7_0112000	Pf3D7_01_v3	450831	453118	TatD-like deoxyribonuclease, putative	PCHAS_020020	3.08725	20	17	3	3	10	7	4	2	0.375	0.38951
111	PF3D7_0112100	Pf3D7_01_v3	454847	455338	conserved Plasmodium protein, unknown function	PCHAS_020010	-1.33129	6	4	3	3	3	3	0	0	Inf	0.509091
112	PF3D7_0112200	Pf3D7_01_v3	464726	470194	multidrug resistance-associated protein 1+(MRP1)	NA	NA	66	41	41	17	28	22	12	6	1.44949	0.440912
113	PF3D7_0112800	Pf3D7_01_v3	481809	482618	Plasmodium exported protein (hyp11), unknown function	NA	NA	11	6	4	2	3	2	1	0	1.09091	1
114	PF3D7_0112900	Pf3D7_01_v3	486500	487186	Plasmodium exported protein, unknown function	NA	NA	13	10	7	4	15	11	4	3	2.01923	0.480115
115	PF3D7_0113000	Pf3D7_01_v3	487892	490127	glutamic acid-rich protein (GARP)	NA	NA	48	29	19	11	23	16	5	2	1.82083	0.315443
116	PF3D7_0113100	Pf3D7_01_v3	495244	500076	surface-associated interspersed gene 1.1 (SURFIN 1.1) (SURF1.1)	NA	NA	274	136	102	44	86	46	30	10	1.06715	0.811927
117	PF3D7_0113200	Pf3D7_01_v3	500959	502868	Plasmodium exported protein, unknown function	NA	NA	133	61	34	16	41	22	13	9	0.806246	0.56958
118	PF3D7_0113300	Pf3D7_01_v3	504938	506874	Plasmodium exported protein (hyp1), unknown function	NA	NA	142	88	31	17	55	41	23	8	0.522045	0.0467035
119	PF3D7_0113400	Pf3D7_01_v3	508252	509748	Plasmodium exported protein, unknown function	NA	NA	122	81	39	27	34	20	14	7	0.776347	0.570898
120	PF3D7_0113700	Pf3D7_01_v3	520807	522579	heat shock protein 40, type II (HSP40)	NA	NA	38	26	13	8	21	14	7	4	1.02632	1
121	PF3D7_0113800	Pf3D7_01_v3	527107	536351	DBL containing protein, unknown function	NA	NA	649	353	240	94	190	86	72	29	0.97586	0.874604
122	PF3D7_0113900	Pf3D7_01_v3	537109	538025	Plasmodium exported protein (hyp8), unknown function (GEXP10)	NA	NA	26	15	12	8	17	8	10	7	0.784615	0.791043
123	PF3D7_0114000	Pf3D7_01_v3	542480	546983	RESA-like protein with DnaJ domain, putative (GEXP06)	NA	NA	112	67	46	23	39	23	15	9	1.06786	1
124	PF3D7_0114100	Pf3D7_01_v3	547597	548380	Pfmc-2TM Maurer's cleft two transmembrane protein (MC-2TM)	NA	NA	NA	NA	NA	NA	NA	NA	NA	NA	NA	NA
125	PF3D7_0114200	Pf3D7_01_v3	550576	551713	Plasmodium exported protein (hyp4), unknown function	NA	NA	61	43	20	10	15	9	5	4	0.983607	1
126	PF3D7_0114500	Pf3D7_01_v3	558201	558708	Plasmodium exported protein (hyp10), unknown function	NA	NA	15	5	9	2	4	3	0	0	Inf	0.273407
127	PF3D7_0114700	Pf3D7_01_v3	563703	564842	rifin	NA	NA	103	47	55	35	25	11	8	7	1.66869	0.309892
128	PF3D7_0114800	Pf3D7_01_v3	569485	570272	Plasmodium exported protein (hyp7), unknown function	NA	NA	32	19	13	4	6	5	1	1	2.4375	0.65858
129	PF3D7_0115000	Pf3D7_01_v3	577704	583789	surface-associated interspersed protein 1.3 (SURFIN 1.3) (SURF1.3)	NA	NA	NA	NA	NA	NA	NA	NA	NA	NA	NA	NA
130	PF3D7_0115100	Pf3D7_01_v3	587391	588394	Plasmodium exported protein (PHISTa), unknown function	NA	NA	NA	NA	NA	NA	NA	NA	NA	NA	NA	NA
131	PF3D7_0115200	Pf3D7_01_v3	591849	593187	rifin (RIF)	NA	NA	NA	NA	NA	NA	NA	NA	NA	NA	NA	NA
132	PF3D7_0115300	Pf3D7_01_v3	595102	596273	rifin (RIF)	NA	NA	NA	NA	NA	NA	NA	NA	NA	NA	NA	NA
133	PF3D7_0115400	Pf3D7_01_v3	598465	599472	stevor (stevor)	NA	NA	NA	NA	NA	NA	NA	NA	NA	NA	NA	NA
134	PF3D7_0115600	Pf3D7_01_v3	604162	605531	rifin (RIF)	NA	NA	NA	NA	NA	NA	NA	NA	NA	NA	NA	NA
135	PF3D7_0115700	Pf3D7_01_v3	607390	614893	erythrocyte membrane protein 1, PfEMP1 (VAR)	NA	NA	NA	NA	NA	NA	NA	NA	NA	NA	NA	NA
136	PF3D7_0200100	Pf3D7_02_v3	25232	31168	erythrocyte membrane protein 1, PfEMP1 (VAR)	NA	NA	NA	NA	NA	NA	NA	NA	NA	NA	NA	NA
137	PF3D7_0200200	Pf3D7_02_v3	33030	34259	rifin (RIF)	NA	NA	NA	NA	NA	NA	NA	NA	NA	NA	NA	NA
138	PF3D7_0200300	Pf3D7_02_v3	35927	37249	erythrocyte membrane protein 1+(PfEMP1), exon2	NA	NA	NA	NA	NA	NA	NA	NA	NA	NA	NA	NA
139	PF3D7_0200400	Pf3D7_02_v3	38287	39303	stevor	NA	NA	NA	NA	NA	NA	NA	NA	NA	NA	NA	NA
140	PF3D7_0200500	Pf3D7_02_v3	41515	42858	rifin (RIF)	NA	NA	NA	NA	NA	NA	NA	NA	NA	NA	NA	NA
141	PF3D7_0200600	Pf3D7_02_v3	45286	46558	rifin (RIF)	NA	NA	NA	NA	NA	NA	NA	NA	NA	NA	NA	NA
142	PF3D7_0200700	Pf3D7_02_v3	48923	50147	rifin (RIF)	NA	NA	NA	NA	NA	NA	NA	NA	NA	NA	NA	NA
143	PF3D7_0200800	Pf3D7_02_v3	51842	53124	erythrocyte membrane protein 1+(PfEMP1), truncated	NA	NA	NA	NA	NA	NA	NA	NA	NA	NA	NA	NA
144	PF3D7_0201000	Pf3D7_02_v3	57344	58421	rifin (RIF)	NA	NA	NA	NA	NA	NA	NA	NA	NA	NA	NA	NA
145	PF3D7_0201100	Pf3D7_02_v3	60107	60319	Plasmodium exported protein, unknown function, fragment	NA	NA	NA	NA	NA	NA	NA	NA	NA	NA	NA	NA
146	PF3D7_0201200	Pf3D7_02_v3	63157	64376	rifin (RIF)	NA	NA	NA	NA	NA	NA	NA	NA	NA	NA	NA	NA
147	PF3D7_0201300	Pf3D7_02_v3	66529	67545	stevor	NA	NA	NA	NA	NA	NA	NA	NA	NA	NA	NA	NA
148	PF3D7_0201400	Pf3D7_02_v3	69088	69771	Plasmodium exported protein (hyp10), unknown function	NA	NA	NA	NA	NA	NA	NA	NA	NA	NA	NA	NA
149	PF3D7_0201500	Pf3D7_02_v3	73441	74396	Plasmodium exported protein (hyp9), unknown function	NA	NA	NA	NA	NA	NA	NA	NA	NA	NA	NA	NA
150	PF3D7_0201600	Pf3D7_02_v3	77251	78808	Plasmodium exported protein (PHISTb), unknown function	NA	NA	NA	NA	NA	NA	NA	NA	NA	NA	NA	NA
151	PF3D7_0201700	Pf3D7_02_v3	81291	84165	DnaJ protein, putative	NA	NA	NA	NA	NA	NA	NA	NA	NA	NA	NA	NA
152	PF3D7_0201800	Pf3D7_02_v3	86832	88791	RESA-like protein with PHIST and DnaJ domains	NA	NA	NA	NA	NA	NA	NA	NA	NA	NA	NA	NA
153	PF3D7_0201900	Pf3D7_02_v3	91318	98838	erythrocyte membrane protein 3+(EMP3)	NA	NA	NA	NA	NA	NA	NA	NA	NA	NA	NA	NA
154	PF3D7_0202000	Pf3D7_02_v3	103385	105796	knob-associated histidine-rich protein (KAHRP)	NA	NA	NA	NA	NA	NA	NA	NA	NA	NA	NA	NA
155	PF3D7_0202100	Pf3D7_02_v3	109564	110580	Plasmodium exported protein (PHISTc), unknown function	NA	NA	41	19	20	4	8	5	1	1	3.90244	0.261146
156	PF3D7_0202200	Pf3D7_02_v3	112547	113682	Plasmodium exported protein, unknown function	NA	NA	29	17	10	7	13	9	2	1	2.24138	0.474059
157	PF3D7_0202300	Pf3D7_02_v3	117225	118235	Plasmodium exported protein (hyp11), unknown function	NA	NA	48	37	8	7	12	9	0	0	Inf	0.333615
158	PF3D7_0202400	Pf3D7_02_v3	120524	124102	conserved Plasmodium protein, unknown function	NA	NA	230	122	73	52	51	28	10	8	1.6187	0.241766
159	PF3D7_0202500	Pf3D7_02_v3	127994	128314	early transcribed membrane protein 2+(ETRAMP2)	NA	NA	15	11	5	4	9	7	3	1	1	1
160	PF3D7_0202600.1	Pf3D7_02_v3	129342	133563	conserved Plasmodium protein, unknown function	PCHAS_030290	-0.706189	284	180	91	64	64	36	19	13	1.07932	0.887361
161	PF3D7_0202600.2	Pf3D7_02_v3	129342	133563	conserved Plasmodium protein, unknown function	PCHAS_030290	-0.701493	NA	NA	NA	NA	NA	NA	NA	NA	NA	NA
162	PF3D7_0202700	Pf3D7_02_v3	135523	137139	octaprenyl pyrophosphate synthase (OPP)	PCHAS_030300	2.44796	41	29	10	6	49	27	8	4	1.4939	0.452608
163	PF3D7_0202800	Pf3D7_02_v3	137557	138389	conserved Plasmodium protein, unknown function	PCHAS_030310	2.25833	24	16	4	2	9	6	1	0	1.5	1
164	PF3D7_0202900	Pf3D7_02_v3	139324	141192	zinc finger protein, putative	NA	NA	47	27	12	10	26	16	0	0	Inf	0.0147579
165	PF3D7_0203000	Pf3D7_02_v3	141625	147564	conserved Plasmodium protein, unknown function	NA	NA	425	293	111	74	146	95	37	27	1.03059	0.916118
166	PF3D7_0203100	Pf3D7_02_v3	149524	156981	protein kinase, putative	NA	NA	524	335	137	91	202	128	43	31	1.22821	0.303852
167	PF3D7_0203200	Pf3D7_02_v3	158137	159660	conserved Plasmodium protein, unknown function	PCHAS_030330	-0.715976	100	72	29	20	34	22	12	9	0.821667	0.685952
168	PF3D7_0203300	Pf3D7_02_v3	160514	161242	ERCC1 nucleotide excision repair protein, putative	PCHAS_030340	2.61983	26	21	9	5	17	10	5	2	1.17692	1
169	PF3D7_0203400	Pf3D7_02_v3	162065	162900	conserved Plasmodium protein, unknown function	PCHAS_030350	3.28571	5	4	0	0	3	3	4	2	0	0.0808081
170	PF3D7_0203600	Pf3D7_02_v3	166144	168051	conserved Plasmodium protein, unknown function	PCHAS_030360	0.11811	87	63	25	16	35	25	11	5	0.914316	0.836716
171	PF3D7_0203700	Pf3D7_02_v3	168682	170136	nucleolar preribosomal assembly protein, putative	PCHAS_030370	1.90205	74	50	16	12	23	17	7	7	0.710425	0.592982
172	PF3D7_0203800	Pf3D7_02_v3	171563	174912	conserved Plasmodium protein, unknown function	PCHAS_030380	3.75277	36	26	10	10	49	32	17	13	0.800654	0.660481
173	PF3D7_0203900	Pf3D7_02_v3	176567	178300	5'-3'+exonuclease, N-terminal resolvase-like domain, putative	PCHAS_030390	0.637782	86	54	22	12	40	27	13	11	0.78712	0.548455
174	PF3D7_0204000	Pf3D7_02_v3	178955	181526	conserved Plasmodium protein, unknown function	PCHAS_030400	1.50816	121	78	30	21	83	55	15	12	1.3719	0.402572
175	PF3D7_0204100	Pf3D7_02_v3	182228	189115	conserved Plasmodium protein, unknown function	PCHAS_030410	0.501525	320	226	92	63	165	112	43	33	1.1032	0.680842
176	PF3D7_0204200	Pf3D7_02_v3	192818	194199	conserved Plasmodium protein, unknown function	PCHAS_030420	3.03261	12	11	4	3	18	11	4	3	1.5	0.698446
177	PF3D7_0204300	Pf3D7_02_v3	194826	196916	conserved Plasmodium protein, unknown function	PCHAS_030430	0.193966	224	153	49	37	67	41	22	19	0.666193	0.168914
178	PF3D7_0204400	Pf3D7_02_v3	197219	198043	dynein light chain, putative	PCHAS_030440	4.57009	10	7	4	3	13	7	2	2	2.6	0.389847
179	PF3D7_0204500	Pf3D7_02_v3	198353	199570	aspartate aminotransferase,aspartate transaminase (AspAT)	PCHAS_030450	3.00741	66	44	15	12	63	41	18	10	0.795455	0.696849
180	PF3D7_0204600	Pf3D7_02_v3	200482	204048	conserved Plasmodium protein, unknown function	PCHAS_030460	0.420034	207	135	56	32	97	64	36	26	0.728932	0.209342
181	PF3D7_0204700	Pf3D7_02_v3	205889	207403	hexose transporter (HT)	PCHAS_030470	3.5873	19	15	7	7	54	39	17	13	1.17028	0.793727
182	PF3D7_0204800	Pf3D7_02_v3	209583	210833	3'-5'+exonuclease, putative	PCHAS_030480	1.80048	73	42	13	10	35	19	10	7	0.623288	0.339243
183	PF3D7_0204900	Pf3D7_02_v3	211348	212627	ubiE/COQ5 methyltransferase, putative	PCHAS_030490	2.62147	38	32	7	7	27	23	6	4	0.828947	0.767984
184	PF3D7_0205000	Pf3D7_02_v3	212982	214508	conserved Plasmodium protein, unknown function	NA	NA	127	83	29	23	33	22	10	7	0.753543	0.517879
185	PF3D7_0205100	Pf3D7_02_v3	214838	217348	conserved Plasmodium protein, unknown function	PCHAS_030500	-1.73759	131	85	25	12	37	25	8	5	0.882634	0.820122
186	PF3D7_0205200	Pf3D7_02_v3	217882	218907	conserved Plasmodium protein, unknown function	PCHAS_030510	2.7551	37	23	6	5	15	10	2	2	1.21622	1
187	PF3D7_0205300	Pf3D7_02_v3	219690	222256	conserved Plasmodium protein, unknown function	PCHAS_030520	0.152597	150	105	39	34	40	28	6	2	1.73333	0.299179
188	PF3D7_0205400	Pf3D7_02_v3	223478	224851	conserved Plasmodium protein, unknown function	PCHAS_030530	3.55142	22	15	9	8	44	31	12	9	1.5	0.443979
189	PF3D7_0205500	Pf3D7_02_v3	225562	226245	DNA-directed RNA polymerase II 16 kDa subunit, putative	PCHAS_030540	4.34848	4	4	0	0	16	11	4	3	0	1
190	PF3D7_0205600	Pf3D7_02_v3	228025	229932	conserved Plasmodium protein, unknown function	PCHAS_030550	3.32598	44	32	15	13	60	46	20	11	1.02273	1
191	PF3D7_0205700.1	Pf3D7_02_v3	231141	232529	conserved Plasmodium protein, unknown function	PCHAS_030560	3.3122	23	13	4	2	13	11	2	2	1.13043	1
192	PF3D7_0205700.2	Pf3D7_02_v3	231141	232529	conserved Plasmodium protein, unknown function	PCHAS_030560	2.63964	NA	NA	NA	NA	NA	NA	NA	NA	NA	NA
193	PF3D7_0205800	Pf3D7_02_v3	232729	233476	conserved Plasmodium protein, unknown function	PCHAS_030570	3.84167	3	3	1	1	11	7	4	3	0.916667	1
194	PF3D7_0205900	Pf3D7_02_v3	235237	238816	proteasome 26S regulatory subunit, putative	PCHAS_030580	3.98447	86	66	24	19	102	58	34	23	0.837209	0.6508
195	PF3D7_0206000	Pf3D7_02_v3	239246	243796	DNA repair endonuclease, putative	PCHAS_030590	0.905013	328	235	82	64	155	99	37	24	1.0473	0.912655
196	PF3D7_0206100	Pf3D7_02_v3	245358	246699	iron-sulfur assembly protein, putative (SufE)	PCHAS_030600	2.32932	27	19	5	3	21	13	5	4	0.777778	0.740366
197	PF3D7_0206200	Pf3D7_02_v3	249030	250727	metabolite/drug transporter, putative	PCHAS_030610	3.52743	25	18	9	7	44	31	13	10	1.21846	0.801249
198	PF3D7_0206300	Pf3D7_02_v3	252394	254818	conserved Plasmodium protein, unknown function	PCHAS_030620	-1.17939	58	42	16	10	31	22	5	4	1.71034	0.441022
199	PF3D7_0206400	Pf3D7_02_v3	254824	262443	conserved Plasmodium protein, unknown function	NA	NA	401	254	93	64	241	162	62	49	0.901496	0.581121
200	PF3D7_0206500	Pf3D7_02_v3	263037	267347	conserved Plasmodium protein, unknown function	PCHAS_030630	-0.964485	258	165	62	42	102	59	34	24	0.72093	0.209069
201	PF3D7_0206600	Pf3D7_02_v3	270078	270619	transcription factor, putative	PCHAS_030640	4.81132	3	3	4	3	7	5	2	2	4.66667	0.302448
202	PF3D7_0206700	Pf3D7_02_v3	271594	273009	adenylosuccinate lyase (ASL)	PCHAS_030650	3.08068	52	32	15	10	48	31	11	6	1.25874	0.663245
203	PF3D7_0206800	Pf3D7_02_v3	273689	274507	merozoite surface protein 2+(MSP2)	NA	NA	12	8	3	1	11	7	3	1	0.916667	1
204	PF3D7_0206900.1	Pf3D7_02_v3	275540	276577	merozoite surface protein 5+(MSP5)	NA	NA	27	17	12	7	10	5	6	2	0.740741	0.753756
205	PF3D7_0206900.2	Pf3D7_02_v3	275540	276577	merozoite surface protein 5	NA	NA	1	1	0	0	1	1	0	0	NA	1
206	PF3D7_0207000	Pf3D7_02_v3	277494	278456	merozoite surface protein 4+(MSP4)	PCHAS_030660	-0.481618	69	34	17	8	14	10	2	2	1.72464	0.729767
207	PF3D7_0207100	Pf3D7_02_v3	281907	287345	conserved Plasmodium protein, unknown function	PCHAS_030670	0.480802	257	165	86	62	84	47	22	15	1.27768	0.435513
208	PF3D7_0207200	Pf3D7_02_v3	288183	288665	iron-sulfur assembly protein, putative	PCHAS_030680	2.7125	13	10	2	1	11	7	3	2	0.564103	0.651341
209	PF3D7_0207300	Pf3D7_02_v3	290168	292703	serine repeat antigen 8+(SERA8)	PCHAS_030690	2.78203	64	27	34	15	26	14	7	5	1.97321	0.193965
210	PF3D7_0207400	Pf3D7_02_v3	294273	297616	serine repeat antigen 7+(SERA7)	NA	NA	107	50	32	23	59	36	21	12	0.840231	0.624936
211	PF3D7_0207500	Pf3D7_02_v3	298897	302564	serine repeat antigen 6+(SERA6)	NA	NA	142	76	51	32	69	47	24	20	1.03257	1
212	PF3D7_0207600	Pf3D7_02_v3	303593	307027	serine repeat antigen 5+(SERA5)	NA	NA	88	47	31	16	54	39	16	9	1.18892	0.728099
213	PF3D7_0207700	Pf3D7_02_v3	308847	312155	serine repeat antigen 4+(SERA4)	NA	NA	168	87	62	41	44	29	19	12	0.854637	0.635041
214	PF3D7_0207800	Pf3D7_02_v3	313449	316741	serine repeat antigen 3+(SERA3)	NA	NA	179	113	59	44	60	41	16	13	1.23603	0.540771
215	PF3D7_0207900	Pf3D7_02_v3	317596	321310	serine repeat antigen 2+(SERA2)	NA	NA	194	103	76	49	56	34	22	16	0.997188	1
216	PF3D7_0208000	Pf3D7_02_v3	322338	325723	serine repeat antigen 1+(SERA1)	NA	NA	165	119	38	29	76	50	28	16	0.625108	0.107598
217	PF3D7_0208100.1	Pf3D7_02_v3	327932	335203	conserved Plasmodium protein, unknown function	PCHAS_030740	1.4114	241	170	72	54	155	102	39	29	1.18736	0.507556
218	PF3D7_0208100.2	Pf3D7_02_v3	327932	335203	conserved Plasmodium protein, unknown function	PCHAS_030740	1.40637	NA	NA	NA	NA	NA	NA	NA	NA	NA	NA
219	PF3D7_0208200	Pf3D7_02_v3	335679	336581	RNA binding protein, putative	PCHAS_030750	4.09333	27	21	9	7	25	20	7	7	1.19048	0.783414
220	PF3D7_0208300	Pf3D7_02_v3	337558	342966	conserved Plasmodium protein, unknown function	PCHAS_030760	-0.407325	401	272	86	53	136	84	26	19	1.12181	0.71916
221	PF3D7_0208400	Pf3D7_02_v3	343308	349340	conserved Plasmodium protein, unknown function	PCHAS_030770	-1.2005	425	300	113	82	121	88	25	17	1.28687	0.352425
222	PF3D7_0208500	Pf3D7_02_v3	352836	353628	acyl carrier protein (ACP)	PCHAS_030780	2.67883	13	8	3	1	7	5	1	1	1.61538	1
223	PF3D7_0208600	Pf3D7_02_v3	354621	356117	ribosome-recycling factor, putative (RRF)	PCHAS_030790	0.789157	66	54	22	16	28	22	8	8	1.16667	0.820539
224	PF3D7_0208700.1	Pf3D7_02_v3	356501	358014	conserved Plasmodium protein, unknown function	PCHAS_030800	2.87379	NA	NA	NA	NA	NA	NA	NA	NA	NA	NA
225	PF3D7_0208700.2	Pf3D7_02_v3	356501	358014	conserved Plasmodium protein, unknown function	PCHAS_030800	2.8964	14	12	2	2	20	14	8	7	0.357143	0.283421
226	PF3D7_0208800	Pf3D7_02_v3	359142	359849	conserved Plasmodium protein, unknown function	PCHAS_030810	1.45532	39	31	10	9	25	18	7	6	0.915751	1
227	PF3D7_0208900	Pf3D7_02_v3	360828	368354	6-cysteine protein (P230p)	PCHAS_030820	1.36204	379	252	85	61	218	156	62	47	0.788578	0.217245
228	PF3D7_0209000	Pf3D7_02_v3	370438	379845	6-cysteine protein (P230)	PCHAS_030830	0.84689	356	216	129	76	197	139	56	43	1.27473	0.210343
229	PF3D7_0209100	Pf3D7_02_v3	381130	383445	phospholipase A2, putative	PCHAS_030840	2.90869	55	41	25	16	51	39	19	17	1.2201	0.595475
230	PF3D7_0209200	Pf3D7_02_v3	384865	386580	3'exoribonuclease, putative	PCHAS_030850	3.32	23	16	7	5	15	11	2	2	2.28261	0.454789
231	PF3D7_0209300	Pf3D7_02_v3	387273	388151	2C-methyl-D-erythritol 2,4-cyclodiphosphate synthase (IspF)	PCHAS_030860	2.54583	32	24	6	6	22	16	5	4	0.825	1
232	PF3D7_0209400	Pf3D7_02_v3	388424	390611	conserved protein, unknown function	PCHAS_030870	3.37556	76	57	20	14	32	21	7	6	1.20301	0.814794
233	PF3D7_0209500	Pf3D7_02_v3	391275	392789	conserved Plasmodium protein, unknown function	PCHAS_030880	0.634921	76	52	15	11	31	26	11	6	0.55622	0.239825
234	PF3D7_0209600	Pf3D7_02_v3	394237	398745	transporter, putative	PCHAS_030890	2.09011	88	64	28	20	97	62	25	20	1.23455	0.535379
235	PF3D7_0209700	Pf3D7_02_v3	400153	401859	RING zinc finger protein, putative	NA	NA	88	65	30	25	42	24	13	6	1.1014	0.852169
236	PF3D7_0209800	Pf3D7_02_v3	404281	406355	ATP-dependent RNA helicase UAP56 (UAP56)	PCHAS_030900	4.48359	6	6	0	0	52	43	12	7	0	0.580635
237	PF3D7_0210000	Pf3D7_02_v3	409983	410228	secretory complex protein 61 gamma subunit (Sec61-gamma)	PCHAS_030910	3.95062	1	1	0	0	9	4	1	0	0	1
238	PF3D7_0210100.1	Pf3D7_02_v3	412275	412859	60S ribosomal protein L37ae, putative	PCHAS_030920	4.92708	1	1	0	0	5	5	1	1	0	1
239	PF3D7_0210100.2	Pf3D7_02_v3	412275	412859	60S ribosomal protein L37ae, putative	NA	NA	NA	NA	NA	NA	NA	NA	NA	NA	NA	NA
240	PF3D7_0210200	Pf3D7_02_v3	413278	421137	conserved Plasmodium protein, unknown function	PCHAS_030930	0.986862	292	185	89	60	179	121	41	24	1.33069	0.182907
241	PF3D7_0210300	Pf3D7_02_v3	423063	424654	monocarboxylate transporter, putative	PCHAS_030940	4.31072	12	7	2	2	42	26	11	5	0.636364	0.720253
242	PF3D7_0210400	Pf3D7_02_v3	425689	426497	50S ribosomal protein L33, putative	PCHAS_030950	4.59664	5	4	0	0	8	5	4	2	0	0.260504
243	PF3D7_0210500	Pf3D7_02_v3	427490	431530	conserved Plasmodium protein, unknown function	PCHAS_030960	0.706538	229	162	51	37	85	59	27	19	0.701116	0.208009
244	PF3D7_0210600	Pf3D7_02_v3	432041	434086	conserved Plasmodium protein, unknown function	PCHAS_030970	3.65247	34	25	9	8	21	13	7	4	0.794118	0.774381
245	PF3D7_0210700	Pf3D7_02_v3	436050	436994	syntaxin, Qa-SNARE family (SYN17)	PCHAS_030980	2.94586	28	18	13	11	21	12	6	6	1.625	0.424675
246	PF3D7_0210800	Pf3D7_02_v3	437755	439002	conserved Plasmodium protein, unknown function	PCHAS_030990	0.946988	50	23	17	12	31	23	6	4	1.75667	0.331614
247	PF3D7_0210900	Pf3D7_02_v3	442080	442934	conserved Plasmodium protein, unknown function	PCHAS_031000	2.08803	28	26	7	7	22	18	8	5	0.6875	0.566779
248	PF3D7_0211100	Pf3D7_02_v3	451751	455116	conserved Plasmodium protein, unknown function	PCHAS_031010	1.95986	217	154	45	30	75	50	17	14	0.914882	0.752504
249	PF3D7_0211200	Pf3D7_02_v3	455579	456286	Rab GTPase 5a (RAB5a)	PCHAS_031020	3.68936	6	5	3	2	15	12	1	1	7.5	0.116206
250	PF3D7_0211300	Pf3D7_02_v3	457130	458585	conserved Plasmodium protein, unknown function	PCHAS_031030	4.30479	17	14	2	1	23	13	4	4	0.676471	1
251	PF3D7_0211400	Pf3D7_02_v3	459072	461518	beta-ketoacyl-ACP synthase III (KASIII)	PCHAS_031040	3.70889	18	13	3	2	24	20	3	3	1.33333	1
252	PF3D7_0211500	Pf3D7_02_v3	463163	466900	GAF domain-related protein, putative	PCHAS_031050	1.15582	159	116	46	36	74	49	21	14	1.01947	1
253	PF3D7_0211600	Pf3D7_02_v3	467847	468476	dolichol-linked oligosaccharide biosynthesis enzyme, putative	PCHAS_031060	2.7177	16	12	3	2	12	5	2	2	1.125	1
254	PF3D7_0211700	Pf3D7_02_v3	469790	473491	protein kinase, putative (TKL1)	PCHAS_031070	-0.763179	191	123	42	20	72	57	14	10	1.13089	0.868379
255	PF3D7_0211800	Pf3D7_02_v3	475242	477074	asparagine-tRNA ligase, putative	PCHAS_031080	3.45246	51	40	12	7	50	35	6	5	1.96078	0.305462
256	PF3D7_0211900	Pf3D7_02_v3	477432	479091	conserved Plasmodium protein, unknown function	PCHAS_031090	0.913333	63	53	13	8	24	12	7	6	0.707483	0.586643
257	PF3D7_0212000	Pf3D7_02_v3	480100	481432	GDP-fructose:GMP antiporter, putative	PCHAS_031100	3.00322	24	11	4	1	31	20	5	4	1.03333	1
258	PF3D7_0212100	Pf3D7_02_v3	483436	488970	conserved Plasmodium protein, unknown function	NA	NA	294	167	102	72	126	68	46	29	0.950311	0.835417
259	PF3D7_0212200	Pf3D7_02_v3	489904	490818	mitochondrial ribosomal protein L12 precursor, putative	PCHAS_031120	2.43529	23	20	6	5	11	9	1	1	2.86957	0.651372
260	PF3D7_0212300	Pf3D7_02_v3	492616	494306	peptide chain release factor subunit 1, putative	PCHAS_031130	4.57845	4	3	1	1	32	23	13	10	0.615385	1
261	PF3D7_0212400	Pf3D7_02_v3	495166	507854	conserved Plasmodium membrane protein, unknown function	PCHAS_031140	0.402835	690	463	163	130	271	175	70	51	0.914555	0.572443
262	PF3D7_0212500	Pf3D7_02_v3	509525	521746	conserved Plasmodium protein, unknown function	PCHAS_031150	1.27068	513	361	121	87	260	149	59	30	1.03942	0.861075
263	PF3D7_0212600	Pf3D7_02_v3	522931	523999	secreted protein altered thrombospondin repeat protein (SPATR)	PCHAS_031160	2.76	18	10	3	2	25	13	7	5	0.595238	0.721856
264	PF3D7_0212700	Pf3D7_02_v3	524700	526043	conserved Plasmodium protein, unknown function	PCHAS_031170	0.0201342	99	58	26	19	40	22	10	7	1.05051	1
265	PF3D7_0212800	Pf3D7_02_v3	528249	531923	multidrug efflux pump, putative	PCHAS_031180	-1.34559	187	128	57	36	67	43	18	14	1.13458	0.764751
266	PF3D7_0212900	Pf3D7_02_v3	533253	534350	Leu/Phe-tRNA protein transferase, putative	PCHAS_031190	3.21644	17	12	6	5	21	17	6	5	1.23529	1
267	PF3D7_0213000	Pf3D7_02_v3	535646	536146	conserved Plasmodium protein, unknown function	PCHAS_031200	3.01807	13	10	1	0	18	12	5	3	0.276923	0.376093
268	PF3D7_0213100	Pf3D7_02_v3	537789	539420	heat shock protein 40, putative	PCHAS_031210	4.47256	7	6	1	1	27	20	2	2	1.92857	0.52973
269	PF3D7_0213200	Pf3D7_02_v3	540409	540969	conserved Plasmodium protein, unknown function	PCHAS_031220	2.57937	13	9	2	1	5	3	2	2	0.384615	0.564593
270	PF3D7_0213300	Pf3D7_02_v3	541086	541548	conserved Plasmodium protein, unknown function	PCHAS_031230	4.23077	7	4	2	2	6	6	0	0	Inf	0.485714
271	PF3D7_0213400	Pf3D7_02_v3	541811	543807	protein kinase 7+(PK7)	PCHAS_031240	2.91837	32	20	9	3	28	17	5	5	1.575	0.557305
272	PF3D7_0213500	Pf3D7_02_v3	543802	545895	conserved Plasmodium protein, unknown function	PCHAS_031250	1.92826	65	49	13	10	35	22	10	7	0.7	0.477755
273	PF3D7_0213600	Pf3D7_02_v3	546482	555294	conserved Plasmodium protein, unknown function	PCHAS_031260	0.141026	295	200	80	55	141	91	28	18	1.36562	0.24528
274	PF3D7_0213700	Pf3D7_02_v3	557048	557696	conserved protein, unknown function	PCHAS_031270	4.75325	3	2	2	1	13	9	2	2	4.33333	0.24871
275	PF3D7_0213800	Pf3D7_02_v3	558585	560594	conserved Plasmodium protein, unknown function	PCHAS_031280	1.58146	68	46	23	13	45	26	13	9	1.17081	0.844641
276	PF3D7_0213900	Pf3D7_02_v3	561122	564622	conserved Plasmodium protein, unknown function	PCHAS_031290	-0.0711835	190	117	50	35	79	49	27	19	0.769981	0.400253
277	PF3D7_0214000	Pf3D7_02_v3	566121	567894	T-complex protein 1, putative	PCHAS_031300	3.63284	35	28	8	5	50	32	15	9	0.761905	0.637798
278	PF3D7_0214100	Pf3D7_02_v3	568529	573315	protein transport protein sec31 (SEC31)	PCHAS_031310	2.38409	167	117	42	33	126	88	36	24	0.88024	0.700159
279	PF3D7_0214200	Pf3D7_02_v3	575155	576054	mitochondrial ribosomal protein L13 precursor, putative	PCHAS_031320	4.25472	18	15	5	4	20	13	5	4	1.11111	1
280	PF3D7_0214300	Pf3D7_02_v3	578662	586164	conserved Plasmodium protein, unknown function	NA	NA	494	292	154	108	149	92	41	28	1.13291	0.559358
281	PF3D7_0214400	Pf3D7_02_v3	586765	589051	conserved Plasmodium protein, unknown function	PCHAS_031330	1.26333	105	73	32	19	41	27	10	5	1.24952	0.695081
282	PF3D7_0214500	Pf3D7_02_v3	590501	591421	conserved Plasmodium protein, unknown function	PCHAS_031340	1.80392	39	33	11	6	15	12	4	2	1.05769	1
283	PF3D7_0214600	Pf3D7_02_v3	594196	599340	serine/threonine protein kinase, putative	PCHAS_031350	-0.173279	347	239	104	75	115	80	27	21	1.27655	0.354067
284	PF3D7_0214700	Pf3D7_02_v3	599829	601712	conserved Plasmodium protein, unknown function	PCHAS_031360	2.31561	26	16	6	3	13	10	3	1	1	1
285	PF3D7_0214800	Pf3D7_02_v3	605045	609325	conserved Plasmodium membrane protein, unknown function	PCHAS_031370	1.20861	194	125	61	44	91	61	26	19	1.10052	0.792416
286	PF3D7_0214900	Pf3D7_02_v3	610625	615372	rhoptry neck protein 6+(RON6)	PCHAS_031380	-0.912632	128	73	32	21	53	36	8	3	1.65625	0.328158
287	PF3D7_0215000	Pf3D7_02_v3	616772	619429	acyl-CoA synthetase, PfACS9 (ACS9)	NA	NA	84	48	25	20	55	37	15	12	1.09127	0.855984
288	PF3D7_0215100	Pf3D7_02_v3	622524	624306	RING zinc finger protein, putative	PCHAS_031400	3.19463	9	6	4	2	25	15	6	5	1.85185	0.448917
289	PF3D7_0215200	Pf3D7_02_v3	626976	627710	conserved Plasmodium protein, unknown function	PCHAS_031410	2.68852	20	15	3	2	16	10	6	4	0.4	0.283666
290	PF3D7_0215300	Pf3D7_02_v3	628642	631308	acyl-CoA synthetase (ACS8)	PCHAS_031390	0.795045	63	20	24	15	42	30	17	13	0.941176	1
291	PF3D7_0215400	Pf3D7_02_v3	634589	637507	conserved Plasmodium protein, unknown function	PCHAS_031420	0.242798	121	72	49	38	48	34	14	10	1.38843	0.405862
292	PF3D7_0215500	Pf3D7_02_v3	640400	642694	conserved Plasmodium protein, unknown function	PCHAS_031430	-0.219895	116	80	29	22	45	29	14	9	0.803571	0.573163
293	PF3D7_0215600	Pf3D7_02_v3	643106	644317	conserved Plasmodium protein, unknown function	PCHAS_031440	0.218362	54	42	7	7	19	12	5	3	0.492593	0.306207
294	PF3D7_0215700	Pf3D7_02_v3	645929	650085	DNA-directed RNA polymerase II second largest subunit, putative	PCHAS_031450	4.11642	48	34	17	12	124	85	37	25	1.18694	0.609282
295	PF3D7_0215800	Pf3D7_02_v3	650663	653362	origin recognition complex subunit 5+(ORC5)	PCHAS_031460	2.61735	57	38	14	12	79	47	32	22	0.60636	0.220884
296	PF3D7_0215900	Pf3D7_02_v3	654918	656840	zinc finger protein, putative	PCHAS_031470	2.57692	29	18	8	6	16	13	7	5	0.630542	0.543575
297	PF3D7_0216000	Pf3D7_02_v3	658636	664629	DEAD/DEAH box helicase, putative	PCHAS_031480	-0.114672	216	147	69	51	110	72	29	23	1.21169	0.46434
298	PF3D7_0216100	Pf3D7_02_v3	664984	668532	conserved Plasmodium protein, unknown function	PCHAS_031490	-0.0583756	168	114	35	25	90	55	22	15	0.852273	0.64721
299	PF3D7_0216200	Pf3D7_02_v3	668985	669841	conserved Plasmodium protein, unknown function	PCHAS_031500	1.53744	51	30	8	6	15	11	5	3	0.470588	0.296469
300	PF3D7_0216300	Pf3D7_02_v3	670413	674558	conserved Plasmodium protein, unknown function	PCHAS_031510	-0.543809	341	235	80	54	97	64	23	13	0.989417	1
301	PF3D7_0216400	Pf3D7_02_v3	675431	677599	vacuolar protein-sorting protein VPS45, putative	PCHAS_031520	2.93075	61	38	17	12	63	45	12	9	1.46311	0.412878
302	PF3D7_0216500	Pf3D7_02_v3	678487	683703	conserved Plasmodium protein, unknown function	PCHAS_031530	0.28241	323	220	71	53	114	81	28	24	0.894958	0.70529
303	PF3D7_0216600	Pf3D7_02_v3	686485	688545	MtN3-like protein	PCHAS_031540	0.6793	120	86	28	24	55	39	12	11	1.06944	1
304	PF3D7_0216700.1	Pf3D7_02_v3	690311	695783	conserved Plasmodium protein, unknown function	NA	NA	201	137	52	40	112	73	24	18	1.2073	0.591865
305	PF3D7_0216700.2	Pf3D7_02_v3	690311	695783	conserved Plasmodium protein, unknown function	NA	NA	NA	NA	NA	NA	NA	NA	NA	NA	NA	NA
306	PF3D7_0216800	Pf3D7_02_v3	696193	699561	conserved Plasmodium membrane protein, unknown function	PCHAS_031560	1.16221	112	75	22	10	85	55	16	12	1.04353	1
307	PF3D7_0216900	Pf3D7_02_v3	701245	702894	conserved Plasmodium protein, unknown function	PCHAS_031570	0.200364	97	48	33	21	27	17	10	4	0.918557	0.83371
308	PF3D7_0217000	Pf3D7_02_v3	703090	706587	conserved Plasmodium membrane protein, unknown function	PCHAS_031580	0.939549	94	61	26	18	57	35	14	7	1.12614	0.85461
309	PF3D7_0217100	Pf3D7_02_v3	707738	709393	ATP synthase F1, alpha subunit	PCHAS_031590	4.17604	24	17	3	2	54	35	18	16	0.375	0.172321
310	PF3D7_0217200	Pf3D7_02_v3	709799	715252	conserved Plasmodium protein, unknown function	PCHAS_031600	-0.545405	338	234	97	65	129	76	34	22	1.08884	0.740218
311	PF3D7_0217300	Pf3D7_02_v3	715798	716549	clathrin coat assembly protein, putative	PCHAS_031610	4.25532	2	1	0	0	8	5	2	2	0	1
312	PF3D7_0217400	Pf3D7_02_v3	717692	718281	conserved Plasmodium protein, unknown function	PCHAS_031620	2.55405	10	6	2	2	8	6	1	1	1.6	1
313	PF3D7_0217500	Pf3D7_02_v3	720437	722661	calcium dependent protein kinase 1+(CDPK1)	PCHAS_031630	4.33397	11	10	6	5	46	31	13	12	1.93007	0.341508
314	PF3D7_0217600	Pf3D7_02_v3	723747	729932	conserved Plasmodium protein, unknown function	PCHAS_031640	0.945029	199	131	58	43	112	78	32	19	1.0201	1
315	PF3D7_0217700	Pf3D7_02_v3	731120	732312	conserved Plasmodium protein, unknown function	PCHAS_031650	2.5812	42	29	13	9	16	10	6	5	0.825397	0.774207
316	PF3D7_0217800	Pf3D7_02_v3	734272	734595	40S ribosomal protein S26e, putative	PCHAS_031660	4.84112	2	1	0	0	8	6	2	0	0	1
317	PF3D7_0217900	Pf3D7_02_v3	735438	736997	conserved Plasmodium protein, unknown function	PCHAS_031670	2.16378	94	62	27	14	33	27	8	6	1.18484	0.827678
318	PF3D7_0218000	Pf3D7_02_v3	738860	739852	replication factor C, subunit 2, putative	PCHAS_031680	4.06667	17	14	6	5	29	17	10	7	1.02353	1
319	PF3D7_0218100	Pf3D7_02_v3	741014	742459	conserved Plasmodium membrane protein, unknown function	PCHAS_031690	1.27887	50	35	10	9	20	15	4	3	1	1
320	PF3D7_0218200	Pf3D7_02_v3	743289	745712	conserved Plasmodium protein, unknown function	PCHAS_031700	-0.423792	152	99	43	32	52	36	18	17	0.817251	0.619667
321	PF3D7_0218300	Pf3D7_02_v3	747566	749365	apicoplast RNA methyltransferase precursor, putative	PCHAS_031710	2.38136	36	29	12	6	34	22	6	3	1.88889	0.29598
322	PF3D7_0218400	Pf3D7_02_v3	750049	751737	DEAD/DEAH box ATP-dependent RNA helicase, putative	PCHAS_031720	2.84875	77	53	20	15	66	44	19	15	0.902256	0.856879
323	PF3D7_0218500	Pf3D7_02_v3	752966	753439	small nuclear ribonucleoprotein Sm D2, putative (SNRPD2)	PCHAS_031730	4.62376	4	4	0	0	9	6	0	0	NA	1
324	PF3D7_0218600	Pf3D7_02_v3	755418	762560	conserved Plasmodium protein, unknown function	PCHAS_031740	-0.414706	477	304	120	78	179	110	47	33	0.958116	0.846195
325	PF3D7_0218700	Pf3D7_02_v3	763491	765191	pre-mRNA-processing protein 45, putative (PRP45)	PCHAS_031750	3.55394	59	40	17	11	47	29	9	8	1.50471	0.507076
326	PF3D7_0219100	Pf3D7_02_v3	769761	771041	conserved protein, unknown function	PCHAS_031760	2.75352	77	50	12	10	44	29	12	9	0.571429	0.253197
327	PF3D7_0219200	Pf3D7_02_v3	772316	772690	40S ribosomal protein S30, putative	PCHAS_031770	4.10345	NA	NA	NA	NA	8	6	0	0	NA	NA
328	PF3D7_0219300	Pf3D7_02_v3	773335	773754	conserved Plasmodium protein, unknown function	PCHAS_031780	1.01439	29	16	2	1	17	9	3	2	0.390805	0.368535
329	PF3D7_0219400.1	Pf3D7_02_v3	774815	776036	ribosome associated membrane protein RAMP4, putative	PCHAS_031790	0.534653	1	0	2	0	5	2	0	0	Inf	0.107143
330	PF3D7_0219400.2	Pf3D7_02_v3	774815	776036	ribosome associated membrane protein RAMP4, putative	PCHAS_031790	3.1791	NA	NA	NA	NA	NA	NA	NA	NA	NA	NA
331	PF3D7_0219500	Pf3D7_02_v3	776828	778065	pseudouridine synthase, putative	PCHAS_031800	2.25444	42	28	7	4	34	24	6	3	0.944444	1
332	PF3D7_0219600	Pf3D7_02_v3	779418	782132	replication factor C+subunit 1, putative	PCHAS_031810	2.85288	115	71	37	29	59	36	11	6	1.72569	0.163869
333	PF3D7_0219700	Pf3D7_02_v3	783723	784828	Plasmodium exported protein (PHISTc), unknown function (GEXP20)	NA	NA	60	36	15	10	18	10	5	4	0.9	1
334	PF3D7_0219800	Pf3D7_02_v3	786870	787940	Plasmodium exported protein (PHISTc), unknown function	NA	NA	54	32	15	9	20	13	8	5	0.694444	0.598841
335	PF3D7_0219900	Pf3D7_02_v3	791464	792381	Plasmodium exported protein, unknown function	NA	NA	31	16	6	3	10	7	4	1	0.483871	0.431754
336	PF3D7_0220000	Pf3D7_02_v3	796752	801586	liver stage antigen 3+(LSA3)	NA	NA	244	113	85	53	71	39	24	14	1.03057	1
337	PF3D7_0220100	Pf3D7_02_v3	804520	807741	DnaJ protein, putative	NA	NA	150	78	41	26	54	37	12	8	1.23	0.724292
338	PF3D7_0220200	Pf3D7_02_v3	809511	810298	Plasmodium exported protein, unknown function	NA	NA	13	6	5	2	10	5	2	2	1.92308	0.669319
339	PF3D7_0220300	Pf3D7_02_v3	813827	814654	Plasmodium exported protein, unknown function	NA	NA	15	5	8	4	6	4	1	0	3.2	0.39321
340	PF3D7_0220400	Pf3D7_02_v3	820429	822541	DnaJ protein, putative	NA	NA	120	64	35	26	23	14	5	3	1.34167	0.803943
341	PF3D7_0220500	Pf3D7_02_v3	823825	824864	Plasmodium exported protein (hyp2), unknown function	NA	NA	6	2	1	1	7	6	3	3	0.388889	0.602941
342	PF3D7_0220600	Pf3D7_02_v3	831189	832005	Plasmodium exported protein (hyp9), unknown function	NA	NA	14	9	9	8	7	3	5	2	0.9	1
343	PF3D7_0220700	Pf3D7_02_v3	833805	834688	Plasmodium exported protein (hyp9), unknown function	NA	NA	56	30	17	10	12	7	8	2	0.455357	0.159477
344	PF3D7_0220800	Pf3D7_02_v3	838843	844116	cytoadherence linked asexual protein 2+(CLAG2)	NA	NA	110	57	58	19	73	25	44	8	0.874793	0.616882
345	PF3D7_0221000	Pf3D7_02_v3	848092	849119	Plasmodium exported protein, unknown function	NA	NA	59	31	24	14	15	8	10	3	0.610169	0.330822
346	PF3D7_0221200	Pf3D7_02_v3	854966	855738	Plasmodium exported protein (hyp15), unknown function	NA	NA	40	14	17	6	9	7	1	0	3.825	0.266577
347	PF3D7_0221400	Pf3D7_02_v3	860466	861504	stevor	NA	NA	64	33	32	18	17	10	7	4	1.21429	0.809897
348	PF3D7_0221700	Pf3D7_02_v3	869508	871202	Plasmodium exported protein, unknown function	NA	NA	NA	NA	NA	NA	NA	NA	NA	NA	NA	NA
349	PF3D7_0221800	Pf3D7_02_v3	873131	873319	hypothetical protein	NA	NA	NA	NA	NA	NA	NA	NA	NA	NA	NA	NA
350	PF3D7_0221900	Pf3D7_02_v3	873917	875178	erythrocyte membrane protein 1+(PfEMP1), truncated	NA	NA	NA	NA	NA	NA	NA	NA	NA	NA	NA	NA
351	PF3D7_0222000	Pf3D7_02_v3	876984	877832	RESA-like protein	NA	NA	NA	NA	NA	NA	NA	NA	NA	NA	NA	NA
352	PF3D7_0222100	Pf3D7_02_v3	878468	879251	Pfmc-2TM Maurer's cleft two transmembrane protein (MC-2TM)	NA	NA	NA	NA	NA	NA	NA	NA	NA	NA	NA	NA
353	PF3D7_0222200	Pf3D7_02_v3	881469	882267	Plasmodium exported protein (hyp4), unknown function	NA	NA	NA	NA	NA	NA	NA	NA	NA	NA	NA	NA
354	PF3D7_0222500	Pf3D7_02_v3	889660	890745	rifin (RIF)	NA	NA	NA	NA	NA	NA	NA	NA	NA	NA	NA	NA
355	PF3D7_0222600	Pf3D7_02_v3	892856	894206	rifin (RIF)	NA	NA	NA	NA	NA	NA	NA	NA	NA	NA	NA	NA
356	PF3D7_0222700	Pf3D7_02_v3	896226	897420	rifin (RIF)	NA	NA	NA	NA	NA	NA	NA	NA	NA	NA	NA	NA
357	PF3D7_0222800	Pf3D7_02_v3	899430	900445	stevor	NA	NA	NA	NA	NA	NA	NA	NA	NA	NA	NA	NA
358	PF3D7_0223100	Pf3D7_02_v3	904551	905775	rifin (RIF)	NA	NA	NA	NA	NA	NA	NA	NA	NA	NA	NA	NA
359	PF3D7_0223200	Pf3D7_02_v3	907678	908861	rifin (RIF)	NA	NA	NA	NA	NA	NA	NA	NA	NA	NA	NA	NA
360	PF3D7_0223300	Pf3D7_02_v3	909350	911054	erythrocyte membrane protein 1+(PfEMP1), truncated	NA	NA	NA	NA	NA	NA	NA	NA	NA	NA	NA	NA
361	PF3D7_0223400	Pf3D7_02_v3	913244	914457	rifin (RIF)	NA	NA	NA	NA	NA	NA	NA	NA	NA	NA	NA	NA
362	PF3D7_0223500	Pf3D7_02_v3	916352	923648	erythrocyte membrane protein 1, PfEMP1 (VAR)	NA	NA	NA	NA	NA	NA	NA	NA	NA	NA	NA	NA
363	PF3D7_0300100	Pf3D7_03_v3	36965	44482	erythrocyte membrane protein 1, PfEMP1 (VAR)	NA	NA	NA	NA	NA	NA	NA	NA	NA	NA	NA	NA
364	PF3D7_0300200	Pf3D7_03_v3	46369	47579	rifin (RIF)	NA	NA	NA	NA	NA	NA	NA	NA	NA	NA	NA	NA
365	PF3D7_0300400	Pf3D7_03_v3	52280	53273	stevor	NA	NA	NA	NA	NA	NA	NA	NA	NA	NA	NA	NA
366	PF3D7_0300500	Pf3D7_03_v3	55390	56584	rifin (RIF)	NA	NA	NA	NA	NA	NA	NA	NA	NA	NA	NA	NA
367	PF3D7_0300600	Pf3D7_03_v3	58307	58519	Plasmodium exported protein, unknown function, fragment	NA	NA	NA	NA	NA	NA	NA	NA	NA	NA	NA	NA
368	PF3D7_0300700	Pf3D7_03_v3	61445	62714	rifin (RIF)	NA	NA	NA	NA	NA	NA	NA	NA	NA	NA	NA	NA
369	PF3D7_0300800	Pf3D7_03_v3	64572	65783	rifin (RIF)	NA	NA	NA	NA	NA	NA	NA	NA	NA	NA	NA	NA
370	PF3D7_0300900	Pf3D7_03_v3	67928	68682	stevor-like	NA	NA	NA	NA	NA	NA	NA	NA	NA	NA	NA	NA
371	PF3D7_0301000	Pf3D7_03_v3	69460	71919	acyl-CoA synthetase (ACS2)	NA	NA	93	61	44	23	29	19	10	3	1.37204	0.555715
372	PF3D7_0301100	Pf3D7_03_v3	76494	77474	Plasmodium exported protein (hyp13), unknown function	NA	NA	79	50	24	17	16	8	3	2	1.62025	0.562404
373	PF3D7_0301200	Pf3D7_03_v3	78195	80393	serine/threonine protein kinase, FIKK family (FIKK3)	NA	NA	53	32	22	10	28	17	6	3	1.93711	0.241386
374	PF3D7_0301300	Pf3D7_03_v3	82011	83515	alpha/beta hydrolase, putative	NA	NA	43	22	15	10	18	9	7	3	0.89701	1
375	PF3D7_0301400	Pf3D7_03_v3	85305	86131	Plasmodium exported protein, unknown function	NA	NA	39	19	10	6	7	5	3	3	0.598291	0.676058
376	PF3D7_0301500	Pf3D7_03_v3	88250	89231	Plasmodium exported protein, unknown function	NA	NA	44	24	14	8	13	9	5	4	0.827273	0.761955
377	PF3D7_0301600	Pf3D7_03_v3	91115	93463	Plasmodium exported protein (hyp1), unknown function (GEXP21)	NA	NA	123	69	51	26	41	22	14	6	1.21429	0.612008
378	PF3D7_0301700	Pf3D7_03_v3	96568	97907	Plasmodium exported protein, unknown function	NA	NA	24	17	11	9	14	11	3	2	2.13889	0.341357
379	PF3D7_0301800	Pf3D7_03_v3	104325	105281	Plasmodium exported protein, unknown function	NA	NA	36	20	11	8	18	10	6	1	0.916667	1
380	PF3D7_0301900	Pf3D7_03_v3	105913	107109	conserved Plasmodium protein, unknown function	PCHAS_040180	2.82915	49	30	20	10	19	7	9	5	0.861678	0.808837
381	PF3D7_0302000	Pf3D7_03_v3	107961	109880	golgi organization and biogenesis factor, putative	PCHAS_040190	3.58667	66	39	27	16	46	22	26	11	0.723776	0.4011
382	PF3D7_0302100	Pf3D7_03_v3	114070	118086	serine/threonine protein kinase (SRPK1)	PCHAS_040200	1.66368	174	94	77	47	92	47	33	21	1.23372	0.402883
383	PF3D7_0302200	Pf3D7_03_v3	119458	124735	cytoadherence linked asexual protein 3.2 (CLAG3.2)	NA	NA	35	12	24	9	21	3	20	3	0.72	0.53926
384	PF3D7_0302500	Pf3D7_03_v3	135418	140660	cytoadherence linked asexual protein 3.1 (CLAG3.1)	NA	NA	21	7	10	1	14	3	13	1	0.512821	0.284628
385	PF3D7_0302600	Pf3D7_03_v3	141556	145653	ABC transporter, (TAP family), putative	PCHAS_040210	1.59853	196	120	65	40	94	47	36	17	0.86593	0.623888
386	PF3D7_0302700	Pf3D7_03_v3	146372	147056	CDGSH iron-sulfur domain-containing protein, putative	PCHAS_040220	3.28947	18	14	10	8	13	10	1	1	7.22222	0.0668349
387	PF3D7_0302800	Pf3D7_03_v3	148046	149305	conserved Plasmodium protein, unknown function	PCHAS_040230	2.41527	64	41	21	12	22	12	7	3	1.03125	1
388	PF3D7_0302900	Pf3D7_03_v3	152168	156146	exportin 1, putative	PCHAS_040240	4.30303	46	34	19	10	124	81	21	16	2.43892	0.0214288
389	PF3D7_0303000	Pf3D7_03_v3	159353	161704	N-ethylmaleimide sensitive fusion protein, putative	PCHAS_040250	3.85824	106	75	31	21	76	50	20	17	1.11132	0.872269
390	PF3D7_0303100	Pf3D7_03_v3	162778	167103	conserved Plasmodium protein, unknown function	PCHAS_040260	0.806384	333	217	101	64	120	74	38	27	0.9578	0.827457
391	PF3D7_0303200	Pf3D7_03_v3	169571	174300	HAD superfamily protein, putative	PCHAS_040270	1.79518	154	88	57	36	126	76	40	32	1.16591	0.554196
392	PF3D7_0303300	Pf3D7_03_v3	175022	175799	DNA-directed RNA polymerase subunit I, putative	PCHAS_040280	4.20915	12	9	4	4	11	6	2	1	1.83333	0.662835
393	PF3D7_0303400	Pf3D7_03_v3	178420	181127	palmitoyl transferase (AnkDHHC)	PCHAS_040290	3.81818	51	40	15	11	69	46	23	14	0.882353	0.850807
394	PF3D7_0303500	Pf3D7_03_v3	182731	189411	spindle pole body protein, putative	PCHAS_040300	1.04897	310	209	98	74	176	116	55	40	1.01161	1
395	PF3D7_0303600	Pf3D7_03_v3	190180	190719	plasmoredoxin (Plrx)	PCHAS_040310	3.53631	27	21	6	6	20	13	9	7	0.493827	0.373189
396	PF3D7_0303700	Pf3D7_03_v3	191245	192591	dihydrolipoamide acyltransferase, putative	PCHAS_040320	2.58482	85	46	25	19	49	31	11	9	1.31016	0.560131
397	PF3D7_0303800	Pf3D7_03_v3	194430	196211	IBR domain protein, putative	PCHAS_040330	1.80607	83	58	18	13	39	27	12	9	0.704819	0.398465
398	PF3D7_0303900	Pf3D7_03_v3	196570	197438	conserved Plasmodium protein, unknown function	PCHAS_040340	2.19797	21	15	7	4	22	11	7	5	1.04762	1
399	PF3D7_0304000	Pf3D7_03_v3	198542	201584	inner membrane complex protein 1a, putative (IMC1a)	PCHAS_040350	1.44948	119	72	42	26	93	63	23	19	1.42711	0.252014
400	PF3D7_0304100	Pf3D7_03_v3	204542	206119	membrane skeletal protein IMC1-related (ALV2)	PCHAS_040360	2.42667	53	30	17	10	37	25	17	13	0.698113	0.420092
401	PF3D7_0304200	Pf3D7_03_v3	207342	208943	EH (Eps15 homology) protein (PAST1)	PCHAS_040370	4.42286	15	12	5	5	38	26	9	7	1.40741	0.743643
402	PF3D7_0304300	Pf3D7_03_v3	212283	216572	conserved Plasmodium protein, unknown function	PCHAS_040380	0.194542	293	200	79	48	87	64	24	17	0.977389	1
403	PF3D7_0304400	Pf3D7_03_v3	217941	218489	60S ribosomal protein L44, putative	PCHAS_040390	4.81731	1	1	0	0	8	6	1	0	0	1
404	PF3D7_0304500	Pf3D7_03_v3	219117	219872	1-cys-glutaredoxin-like protein-1 (GLP1)	PCHAS_040400	2.90058	12	9	2	1	5	3	3	1	0.277778	0.308878
405	PF3D7_0304600	Pf3D7_03_v3	221323	222516	circumsporozoite (CS) protein (CSP)	NA	NA	43	11	24	10	16	11	2	1	4.46512	0.0484274
406	PF3D7_0304700	Pf3D7_03_v3	224160	225793	conserved Plasmodium protein, unknown function	NA	NA	97	55	33	19	31	23	7	4	1.50663	0.516284
407	PF3D7_0304800	Pf3D7_03_v3	227057	231397	conserved Plasmodium membrane protein, unknown function	PCHAS_040420	0.201245	236	173	42	33	92	69	16	13	1.02331	1
408	PF3D7_0304900	Pf3D7_03_v3	231793	232305	conserved Plasmodium protein, unknown function	PCHAS_040430	3.35294	11	9	2	1	15	10	5	3	0.545455	0.675643
409	PF3D7_0305000	Pf3D7_03_v3	234058	235334	elongation factor Ts (EF-Ts)	PCHAS_040440	2.37436	62	51	17	14	34	21	9	6	1.03584	1
410	PF3D7_0305100	Pf3D7_03_v3	236334	248270	conserved Plasmodium protein, unknown function	PCHAS_040450	-0.0113122	841	533	191	134	315	203	92	56	0.777607	0.0901604
411	PF3D7_0305200	Pf3D7_03_v3	251242	254661	conserved Plasmodium protein, unknown function	PCHAS_040460	0.0395083	226	165	54	40	98	57	29	23	0.807446	0.427267
412	PF3D7_0305300	Pf3D7_03_v3	255276	258416	conserved Plasmodium membrane protein, unknown function	PCHAS_040470	0.131799	145	99	34	23	80	50	21	19	0.893268	0.75505
413	PF3D7_0305400	Pf3D7_03_v3	260332	261085	conserved Plasmodium protein, unknown function	PCHAS_040480	4.64138	5	3	1	0	18	15	4	3	0.9	1
414	PF3D7_0305500	Pf3D7_03_v3	261485	273286	conserved Plasmodium protein, unknown function	PCHAS_040490	0.560132	550	367	150	112	339	218	97	76	0.95314	0.767556
415	PF3D7_0305600	Pf3D7_03_v3	275864	277717	AP endonuclease (DNA-[apurinic or apyrimidinic site]+lyase), putative	PCHAS_040500	1.31118	88	65	21	15	59	37	12	8	1.1733	0.844049
416	PF3D7_0305700	Pf3D7_03_v3	278956	279828	ubiquitin conjugating enzyme E2, putative	PCHAS_040510	4.37324	8	6	0	0	13	9	5	3	0	0.280511
417	PF3D7_0305800	Pf3D7_03_v3	281916	285260	P-loop containing nucleoside triphospahte hydrolase, putative	PCHAS_040520	1.31059	228	161	66	51	107	71	27	17	1.14717	0.615914
418	PF3D7_0305900	Pf3D7_03_v3	285579	286112	conserved Plasmodium protein, unknown function	NA	NA	41	28	8	5	14	11	8	6	0.341463	0.0735524
419	PF3D7_0306000	Pf3D7_03_v3	286906	287319	conserved Plasmodium protein, unknown function	PCHAS_040530	4.22628	10	7	3	2	13	8	3	2	1.3	1
420	PF3D7_0306100	Pf3D7_03_v3	288637	290747	conserved Plasmodium protein, unknown function	PCHAS_040540	-1.72771	133	86	35	25	39	28	8	8	1.28289	0.681734
421	PF3D7_0306200	Pf3D7_03_v3	292943	294548	activator of Hsp90 ATPase (AHA1)	PCHAS_040550	2.98281	54	40	19	15	18	14	3	0	2.11111	0.382926
422	PF3D7_0306300	Pf3D7_03_v3	295107	296094	glutaredoxin 1+(GRX1)	PCHAS_040560	3.57658	6	5	0	0	4	2	2	2	0	0.454545
423	PF3D7_0306400	Pf3D7_03_v3	298517	300478	FAD-dependent glycerol-3-phosphate dehydrogenase, putative	PCHAS_040570	3.40582	43	29	13	9	72	51	18	12	1.2093	0.680459
424	PF3D7_0306500	Pf3D7_03_v3	301007	301906	conserved Plasmodium protein, unknown function	PCHAS_040580	3.35786	34	24	11	6	31	22	6	5	1.67157	0.420687
425	PF3D7_0306600	Pf3D7_03_v3	302826	303083	conserved Plasmodium protein, unknown function	PCHAS_040590	4.05882	8	5	3	3	15	10	3	1	1.875	0.645699
426	PF3D7_0306700	Pf3D7_03_v3	304317	304999	conserved Plasmodium protein, unknown function	PCHAS_040600	2	10	8	2	1	9	4	2	2	0.9	1
427	PF3D7_0306800	Pf3D7_03_v3	306108	307984	T-complex protein beta subunit, putative	PCHAS_040610	4.46904	21	17	10	7	55	39	13	8	2.01465	0.199726
428	PF3D7_0306900	Pf3D7_03_v3	310652	311805	40S ribosomal protein S23, putative	PCHAS_040620	4.87586	NA	NA	NA	NA	18	9	2	0	NA	NA
429	PF3D7_0307100	Pf3D7_03_v3	312693	313342	40S ribosomal protein S12, putative	PCHAS_040630	4.02837	10	8	2	1	9	5	2	1	0.9	1
430	PF3D7_0307200	Pf3D7_03_v3	314976	316236	60S ribosomal protein L7, putative	PCHAS_040640	3.9572	16	15	4	2	28	18	6	5	1.16667	1
431	PF3D7_0307300	Pf3D7_03_v3	318804	320336	EB1 homolog, putative	PCHAS_040650	1.53922	86	62	21	16	39	31	15	11	0.634884	0.316351
432	PF3D7_0307400	Pf3D7_03_v3	321050	322162	ATP-dependent Clp protease proteolytic subunit (ClpP)	PCHAS_040660	2.00811	46	33	13	11	29	19	10	8	0.819565	0.808264
433	PF3D7_0307500	Pf3D7_03_v3	322933	324836	conserved Plasmodium protein, unknown function	PCHAS_040670	1.31877	30	20	12	7	23	14	3	2	3.06667	0.136172
434	PF3D7_0307600	Pf3D7_03_v3	325922	328383	conserved Plasmodium protein, unknown function	PCHAS_040680	-0.396783	169	107	35	27	55	35	20	17	0.569527	0.0899437
435	PF3D7_0307700	Pf3D7_03_v3	328787	335269	conserved Plasmodium protein, unknown function	PCHAS_040690	-0.222344	239	155	67	51	132	85	42	31	0.881052	0.573048
436	PF3D7_0307800	Pf3D7_03_v3	337179	339278	conserved Plasmodium protein, unknown function	PCHAS_040700	1.97425	85	59	30	24	63	40	18	12	1.23529	0.613981
437	PF3D7_0307900	Pf3D7_03_v3	340028	351652	conserved Plasmodium protein, unknown function	PCHAS_040710	0.597744	813	530	203	135	249	158	47	34	1.32284	0.129916
438	PF3D7_0308000	Pf3D7_03_v3	353549	355045	DNA polymerase epsilon subunit b, putative	PCHAS_040720	2.88353	44	30	12	9	40	27	11	9	0.991736	1
439	PF3D7_0308100	Pf3D7_03_v3	356319	361454	conserved Plasmodium protein, unknown function	PCHAS_040730	0.431327	329	210	103	55	118	74	28	11	1.31937	0.255598
440	PF3D7_0308200	Pf3D7_03_v3	362342	364233	TCP-1/cpn60 chaperonin family, putative	PCHAS_040740	4.47866	27	22	6	3	66	44	26	14	0.564103	0.353117
441	PF3D7_0308300	Pf3D7_03_v3	365659	366672	conserved Plasmodium protein, unknown function	NA	NA	58	30	12	9	35	25	10	10	0.724138	0.627867
442	PF3D7_0308500	Pf3D7_03_v3	369925	370789	activator of Hsp90 ATPase, putative	PCHAS_040760	4.05714	13	11	2	2	12	8	4	3	0.461538	0.653936
443	PF3D7_0308600	Pf3D7_03_v3	372632	374230	pre-mRNA-processing factor 19, putative (PRPF19)	PCHAS_040770	3.37406	67	45	26	22	51	36	15	10	1.3194	0.581362
444	PF3D7_0308700	Pf3D7_03_v3	375806	377437	conserved Plasmodium protein, unknown function	PCHAS_040780	1.26626	115	81	27	17	36	22	8	5	1.05652	1
445	PF3D7_0308800	Pf3D7_03_v3	378045	378517	conserved protein, unknown function	PCHAS_040790	3.91667	12	10	4	2	10	4	3	3	1.11111	1
446	PF3D7_0308900	Pf3D7_03_v3	379130	383290	splicing factor 3B subunit 1, putative (SF3B1)	PCHAS_040800	2.94661	157	99	49	32	117	73	39	31	0.936306	0.805553
447	PF3D7_0309000	Pf3D7_03_v3	384375	386879	dual specificity phosphatase (YVH1)	PCHAS_040810	0.866087	56	39	10	7	29	21	8	3	0.647321	0.427813
448	PF3D7_0309100	Pf3D7_03_v3	387219	388473	conserved Plasmodium protein, unknown function	PCHAS_040820	2.61798	14	10	4	2	13	7	4	3	0.928571	1
449	PF3D7_0309200	Pf3D7_03_v3	389137	394604	serine/threonine protein kinase, putative (ARK2)	PCHAS_040830	0.0957576	347	225	116	75	128	87	34	28	1.25852	0.336504
450	PF3D7_0309300	Pf3D7_03_v3	397649	400516	N2227-like protein, putative	PCHAS_040840	0.45445	74	52	20	17	58	43	18	16	0.870871	0.71545
451	PF3D7_0309500	Pf3D7_03_v3	402933	405440	asparagine synthetase, putative	PCHAS_040850	3.77377	35	24	7	5	63	46	19	12	0.663158	0.488261
452	PF3D7_0309600	Pf3D7_03_v3	407980	408318	60S acidic ribosomal protein P2, putative	PCHAS_040860	3.67857	8	4	1	0	13	8	4	2	0.40625	0.62785
453	PF3D7_0309700	Pf3D7_03_v3	409102	410928	SECIS-binding protein 2, putative (SBP2)	PCHAS_040870	0.646382	103	61	24	15	50	41	8	4	1.45631	0.53008
454	PF3D7_0309800	Pf3D7_03_v3	412089	413762	YT521-B-like family protein, putative	PCHAS_040880	3.25714	26	19	8	6	26	21	6	3	1.33333	0.7661
455	PF3D7_0309900	Pf3D7_03_v3	414234	419673	conserved Plasmodium protein, unknown function	PCHAS_040890	0.802152	254	167	74	50	109	80	27	20	1.17614	0.539791
456	PF3D7_0310000	Pf3D7_03_v3	420697	421515	conserved Plasmodium protein, unknown function	PCHAS_040900	2.95939	31	26	10	6	10	8	5	4	0.645161	0.51354
457	PF3D7_0310100	Pf3D7_03_v3	422379	424680	calcium dependent protein kinase 3+(CDPK3)	PCHAS_040910	3.65658	25	18	13	7	62	37	13	11	2.48	0.0586075
458	PF3D7_0310200	Pf3D7_03_v3	427290	440942	phd finger protein, putative	PCHAS_040920	-0.750769	623	420	180	131	227	153	62	42	1.05784	0.804376
459	PF3D7_0310300	Pf3D7_03_v3	442720	446457	phosphoglycerate mutase, putative	PCHAS_040930	1.11245	109	78	40	29	69	52	12	8	2.11009	0.0471842
460	PF3D7_0310400	Pf3D7_03_v3	447500	451384	parasite-infected erythrocyte surface protein (PIESP1)	PCHAS_040940	0.384853	128	77	43	26	74	49	25	16	0.994375	1
461	PF3D7_0310500	Pf3D7_03_v3	452297	459106	DEAD box helicase, putative	NA	NA	321	212	102	76	151	97	46	31	1.04307	0.919447
462	PF3D7_0310600.1	Pf3D7_03_v3	461175	462027	SAC3/GNAP family-related protein, putative	PCHAS_040950	3.51064	23	14	7	6	16	11	5	4	0.973913	1
463	PF3D7_0310600.2	Pf3D7_03_v3	461175	462027	SAC3/GNAP family-related protein, putative	PCHAS_040950	3.5	NA	NA	NA	NA	NA	NA	NA	NA	NA	NA
464	PF3D7_0310700	Pf3D7_03_v3	463326	464274	sybindin-like protein, putative	PCHAS_040960	4.13103	1	0	1	0	5	3	3	2	1.66667	1
465	PF3D7_0310800	Pf3D7_03_v3	464662	464991	conserved Plasmodium protein, unknown function	PCHAS_040970	3.40367	8	5	5	4	2	2	0	0	Inf	0.52381
466	PF3D7_0310900	Pf3D7_03_v3	466085	468445	conserved Plasmodium protein, unknown function	PCHAS_040980	1.62214	107	73	33	22	50	35	4	3	3.85514	0.0132641
467	PF3D7_0311000	Pf3D7_03_v3	469287	470118	conserved Plasmodium protein, unknown function	PCHAS_040990	2.19024	17	10	6	2	16	11	6	5	0.941176	1
468	PF3D7_0311100	Pf3D7_03_v3	470860	473161	pre-mRNA splicing factor, putative	PCHAS_041000	-0.431667	85	58	34	22	43	23	16	7	1.075	1
469	PF3D7_0311200	Pf3D7_03_v3	474788	479086	valine-tRNA ligase, putative	PCHAS_041010	0.171909	241	167	62	37	103	71	23	14	1.15208	0.690294
470	PF3D7_0311300	Pf3D7_03_v3	480122	483453	phosphatidylinositol 3-+and 4-kinase, putative	PCHAS_041020	2.55719	94	63	23	14	65	43	19	16	0.837066	0.725319
471	PF3D7_0311400	Pf3D7_03_v3	488804	496510	protein kinase, putative	PCHAS_041030	-0.0131213	474	333	144	101	212	143	59	41	1.09161	0.664621
472	PF3D7_0311500	Pf3D7_03_v3	497118	497363	conserved Plasmodium protein, unknown function	PCHAS_041040	3.69136	4	2	2	1	7	4	2	2	1.75	1
473	PF3D7_0311600	Pf3D7_03_v3	499602	502353	conserved Plasmodium protein, unknown function	PCHAS_041050	2.16097	87	52	29	19	53	34	14	6	1.2619	0.59
474	PF3D7_0311700	Pf3D7_03_v3	502698	505848	plasmepsin VI	PCHAS_041060	3.40278	31	23	12	6	30	22	9	5	1.29032	0.800508
475	PF3D7_0311800	Pf3D7_03_v3	506655	508846	conserved protein, unknown function	PCHAS_041070	2.51724	66	46	18	13	42	27	14	11	0.818182	0.68314
476	PF3D7_0311900	Pf3D7_03_v3	509291	511597	conserved Plasmodium protein, unknown function	PCHAS_041080	1.24609	84	58	24	15	59	37	20	17	0.842857	0.727386
477	PF3D7_0312000	Pf3D7_03_v3	512130	512951	conserved Plasmodium protein, unknown function	PCHAS_041090	4.05147	5	4	4	2	5	4	0	0	Inf	0.220779
478	PF3D7_0312100	Pf3D7_03_v3	513752	516262	RING zinc finger protein, putative	PCHAS_041100	0.952153	92	64	28	18	73	45	18	13	1.2343	0.614644
479	PF3D7_0312200	Pf3D7_03_v3	516793	520503	TPR domain containing protein	PCHAS_041110	0.118932	255	190	59	40	99	66	25	21	0.916235	0.787866
480	PF3D7_0312300	Pf3D7_03_v3	521969	522883	26S proteasome regulatory subunit S14, putative	PCHAS_041120	2.88487	17	14	5	4	29	17	10	8	0.852941	1
481	PF3D7_0312400	Pf3D7_03_v3	524154	526439	glycogen synthase kinase 3+(GSK3)	PCHAS_041130	3.325	14	12	5	2	36	28	10	7	1.28571	0.75065
482	PF3D7_0312500	Pf3D7_03_v3	529037	530776	transporter, putative	PCHAS_041140	2.29706	88	58	12	9	47	34	15	11	0.427273	0.0520758
483	PF3D7_0312800	Pf3D7_03_v3	534239	535238	60S ribosomal protein L26, putative	PCHAS_041150	4.26984	2	2	1	1	6	2	2	2	1.5	1
484	PF3D7_0312900	Pf3D7_03_v3	536043	537274	hypothetical protein	NA	NA	53	44	10	7	20	14	8	5	0.471698	0.168332
485	PF3D7_0313000	Pf3D7_03_v3	537621	538804	conserved Plasmodium protein, unknown function	PCHAS_041160	-0.609827	51	31	16	11	17	10	9	7	0.592593	0.308281
486	PF3D7_0313100	Pf3D7_03_v3	539743	542810	ubiquitin-protein ligase, putative (HRD3)	PCHAS_041170	2.11896	62	42	15	9	52	34	17	13	0.740038	0.54863
487	PF3D7_0313200	Pf3D7_03_v3	543241	543942	conserved Plasmodium protein, unknown function	PCHAS_041180	2.6867	31	26	12	9	17	14	4	2	1.64516	0.547436
488	PF3D7_0313300	Pf3D7_03_v3	544055	545194	apicoplast conserved ycf19 protein precursor, unknown function	PCHAS_041190	2.16578	18	15	2	2	11	6	2	0	0.611111	1
489	PF3D7_0313400	Pf3D7_03_v3	545828	548182	conserved Plasmodium protein, unknown function	PCHAS_041200	-0.192602	135	90	37	23	43	33	8	7	1.47315	0.430693
490	PF3D7_0313500	Pf3D7_03_v3	548718	551453	GTP-binding protein EngA, putative	PCHAS_041210	1.08672	121	76	35	24	52	35	13	12	1.15702	0.724628
491	PF3D7_0313600	Pf3D7_03_v3	552001	554621	conserved Plasmodium protein, unknown function	PCHAS_041220	1.06397	72	44	26	15	40	27	8	3	1.80556	0.2158
492	PF3D7_0313700.1	Pf3D7_03_v3	555035	558684	conserved Plasmodium protein, unknown function	PCHAS_041230	3.3237	33	25	9	6	30	20	8	7	1.02273	1
493	PF3D7_0313700.2	Pf3D7_03_v3	555035	558684	conserved Plasmodium protein, unknown function	PCHAS_041230	2.82621	2	1	1	0	1	0	0	0	Inf	1
494	PF3D7_0313800	Pf3D7_03_v3	559334	562253	conserved Plasmodium protein, unknown function	PCHAS_041240	1.25719	74	47	21	16	32	26	8	4	1.13514	1
495	PF3D7_0313900	Pf3D7_03_v3	562366	565656	conserved Plasmodium protein, unknown function	PCHAS_041250	0.341241	160	91	27	20	74	46	13	9	0.960577	1
496	PF3D7_0314000	Pf3D7_03_v3	567247	568850	co-chaperone p23 (P23)	PCHAS_041260	3.07273	13	11	4	2	16	10	4	3	1.23077	1
497	PF3D7_0314100.1	Pf3D7_03_v3	569308	571051	vesicle transport v-SNARE protein, putative	PCHAS_041270	3.42424	11	10	6	2	10	8	1	1	5.45455	0.191379
498	PF3D7_0314100.2	Pf3D7_03_v3	569308	571051	vesicle transport v-SNARE protein, putative	PCHAS_041270	3.67143	2	2	0	0	1	1	0	0	NA	1
499	PF3D7_0314200	Pf3D7_03_v3	572666	576823	conserved Plasmodium protein, unknown function	NA	NA	192	135	47	33	74	44	19	14	0.953399	0.879079
500	PF3D7_0314300	Pf3D7_03_v3	577008	578366	DER1-like protein (Der1-2)	NA	NA	37	27	8	7	27	16	4	3	1.45946	0.751452
501	PF3D7_0314400	Pf3D7_03_v3	579539	580465	serine/threonine protein phosphatase, putative	PCHAS_041300	4.90584	4	4	0	0	28	23	7	5	0	1
502	PF3D7_0314500	Pf3D7_03_v3	584226	585168	conserved Plasmodium protein, unknown function	PCHAS_041310	2.30522	12	9	1	1	7	7	1	1	0.583333	1
503	PF3D7_0314600	Pf3D7_03_v3	586555	587331	conserved Plasmodium protein, unknown function	PCHAS_041320	1.37209	35	18	9	7	14	10	2	1	1.8	0.710387
504	PF3D7_0314700	Pf3D7_03_v3	589002	592547	zinc finger protein, putative	PCHAS_041330	-0.974598	206	120	68	53	91	50	30	18	1.00129	1
505	PF3D7_0314800	Pf3D7_03_v3	604595	607931	conserved Plasmodium protein, unknown function	PCHAS_041340	0.00865385	168	117	36	30	41	31	14	9	0.627551	0.247031
506	PF3D7_0314900	Pf3D7_03_v3	608883	610718	conserved Plasmodium membrane protein, unknown function	PCHAS_041350	-0.288052	52	30	15	13	24	16	10	7	0.692308	0.470874
507	PF3D7_0315000	Pf3D7_03_v3	611334	612014	zinc finger protein, putative	PCHAS_041360	2.67196	20	11	6	6	11	8	4	2	0.825	1
508	PF3D7_0315100	Pf3D7_03_v3	612739	613422	translation initiation factor 4E (eIF4E)	PCHAS_041370	4.80617	1	0	2	2	7	2	2	2	7	0.236364
509	PF3D7_0315200	Pf3D7_03_v3	616472	622816	circumsporozoite-+and TRAP-related protein (CTRP)	PCHAS_041380	2.1036	131	74	58	33	79	45	33	24	1.05991	0.896884
510	PF3D7_0315300	Pf3D7_03_v3	623446	630178	conserved Plasmodium protein, unknown function	PCHAS_041390	0.397849	244	178	58	36	65	42	22	18	0.70231	0.229822
511	PF3D7_0315400	Pf3D7_03_v3	630611	631381	conserved Plasmodium protein, unknown function	PCHAS_041410	0.503906	21	15	7	4	13	6	5	3	0.866667	1
512	PF3D7_0315500	Pf3D7_03_v3	632846	633544	mitochondrial ribosomal protein L29/L47 precursor, putative	PCHAS_041420	3.77586	16	13	3	2	11	7	5	4	0.4125	0.423602
513	PF3D7_0315600	Pf3D7_03_v3	635586	637462	conserved Plasmodium protein, unknown function	PCHAS_041430	-0.404124	72	34	31	23	45	30	14	11	1.38393	0.466937
514	PF3D7_0315700	Pf3D7_03_v3	638283	641306	conserved Plasmodium membrane protein, unknown function	PCHAS_041440	2.80769	69	45	22	14	50	35	17	13	0.937766	1
515	PF3D7_0315800	Pf3D7_03_v3	641482	642579	zinc finger protein, putative	PCHAS_041450	0.435616	57	39	8	8	26	23	4	4	0.912281	1
516	PF3D7_0315900	Pf3D7_03_v3	644186	645268	conserved Plasmodium protein, unknown function	PCHAS_041460	1.39711	23	19	5	4	16	7	5	5	0.695652	0.725622
517	PF3D7_0316000	Pf3D7_03_v3	645921	646844	conserved Plasmodium protein, unknown function	PCHAS_041470	1.46906	44	31	8	3	15	11	4	4	0.681818	0.721542
518	PF3D7_0316100	Pf3D7_03_v3	648635	649531	mitochondrial ribosomal protein L27 precursor, putative	PCHAS_041480	2.61409	34	23	5	3	22	14	8	6	0.404412	0.214766
519	PF3D7_0316200	Pf3D7_03_v3	649849	657247	conserved Plasmodium protein, unknown function	PCHAS_041490	-0.143624	312	192	75	52	154	95	51	37	0.725867	0.139411
520	PF3D7_0316300.1	Pf3D7_03_v3	658272	661643	inorganic pyrophosphatase, putative	PCHAS_041500	2.78684	NA	NA	NA	NA	NA	NA	NA	NA	NA	NA
521	PF3D7_0316300.2	Pf3D7_03_v3	658272	661643	inorganic pyrophosphatase, putative	PCHAS_041500	1.86543	34	23	9	6	34	24	7	3	1.28571	0.783075
522	PF3D7_0316400	Pf3D7_03_v3	662126	665152	conserved Plasmodium protein, unknown function	PCHAS_041510	1.125	131	86	37	23	52	36	11	8	1.33518	0.585081
523	PF3D7_0316500	Pf3D7_03_v3	667006	668391	conserved Plasmodium protein, unknown function	PCHAS_041520	2.92625	32	19	10	7	31	17	10	10	0.96875	1
524	PF3D7_0316600	Pf3D7_03_v3	669302	670873	formate-nitrite transporter, putative	PCHAS_041530	3.49191	16	10	5	3	27	20	5	4	1.6875	0.492277
525	PF3D7_0316700	Pf3D7_03_v3	674458	675636	HVA22/TB2/DP1 family protein, putative	PCHAS_041540	3.51131	15	9	4	2	18	7	4	3	1.2	1
526	PF3D7_0316800	Pf3D7_03_v3	677842	678474	40S ribosomal protein S15A, putative	PCHAS_041550	4.85385	NA	NA	NA	NA	14	12	4	3	NA	NA
527	PF3D7_0316900	Pf3D7_03_v3	679234	681277	RING zinc finger protein, putative	PCHAS_080860	1.76333	49	31	9	9	47	31	12	8	0.719388	0.631052
528	PF3D7_0317000	Pf3D7_03_v3	682795	683685	proteasome component C8, putative	PCHAS_080850	3.93254	10	8	3	2	17	13	5	2	1.02	1
529	PF3D7_0317100	Pf3D7_03_v3	686282	689482	conserved Plasmodium protein, unknown function	PCHAS_080840	0.598555	103	71	24	20	79	58	23	18	0.800338	0.514308
530	PF3D7_0317200	Pf3D7_03_v3	690154	694815	cdc2-related protein kinase 4+(CRK4)	PCHAS_080830	1.2595	193	125	63	39	111	77	36	27	1.00648	1
531	PF3D7_0317300	Pf3D7_03_v3	699544	709728	conserved Plasmodium protein, unknown function	PCHAS_080820	0.0621685	450	298	127	85	232	150	63	49	1.03929	0.862582
532	PF3D7_0317400	Pf3D7_03_v3	712253	714082	conserved Plasmodium protein, unknown function	PCHAS_080810	3.19691	22	21	6	5	46	27	13	10	0.965035	1
533	PF3D7_0317500	Pf3D7_03_v3	716523	721831	kinesin-like protein, putative	PCHAS_080800	0.987647	195	108	61	41	122	82	32	23	1.19263	0.542983
534	PF3D7_0317600	Pf3D7_03_v3	725015	726130	40S ribosomal protein S11, putative	PCHAS_080790	4.86335	6	3	3	3	16	13	3	3	2.66667	0.351839
535	PF3D7_0317700	Pf3D7_03_v3	728259	738076	CPSF (cleavage and polyadenylation specific factor), subunit A, putative	PCHAS_080780	0.513589	343	228	95	62	242	169	63	42	1.06391	0.784744
536	PF3D7_0317800	Pf3D7_03_v3	738205	738882	proteasome regulatory protein, putative	PCHAS_080770	2.62667	40	21	8	6	16	9	8	7	0.4	0.137095
537	PF3D7_0317900	Pf3D7_03_v3	739428	741733	conserved Plasmodium protein, unknown function	PCHAS_080760	2.28302	72	52	15	11	43	32	8	6	1.11979	1
538	PF3D7_0318000	Pf3D7_03_v3	742191	742799	conserved Plasmodium protein, unknown function	PCHAS_080750	0.658416	41	33	13	9	11	8	3	3	1.1626	1
539	PF3D7_0318100	Pf3D7_03_v3	743929	745053	band 7-related protein	PCHAS_080740	3.41176	27	18	5	3	39	25	14	10	0.515873	0.292705
540	PF3D7_0318200	Pf3D7_03_v3	748465	755838	DNA-directed RNA polymerase II, putative	PCHAS_080730	3.11355	155	108	57	39	163	101	49	32	1.2233	0.432491
541	PF3D7_0318300	Pf3D7_03_v3	756491	760292	conserved Plasmodium protein, unknown function	PCHAS_080720	1.09562	130	76	48	34	55	34	14	9	1.45055	0.327995
542	PF3D7_0318400	Pf3D7_03_v3	761693	765439	conserved Plasmodium protein, unknown function	PCHAS_080710	1.86294	100	68	18	10	34	24	9	7	0.68	0.474636
543	PF3D7_0318500	Pf3D7_03_v3	767815	782760	conserved Plasmodium protein, unknown function	PCHAS_080700	0.475808	858	578	260	199	361	240	119	89	0.919277	0.521454
544	PF3D7_0318600	Pf3D7_03_v3	783112	786165	cleavage and polyadenylation specifity factor, putative	PCHAS_080690	1.96952	131	95	38	29	74	48	19	15	1.12977	0.755895
545	PF3D7_0318700	Pf3D7_03_v3	788453	788812	trophozoite stage antigen	NA	NA	25	16	7	4	5	4	1	0	1.4	1
546	PF3D7_0318800	Pf3D7_03_v3	789858	791308	triosephophate isomerase, putative	PCHAS_080680	2.0028	39	26	11	10	21	17	5	3	1.18462	1
547	PF3D7_0318900	Pf3D7_03_v3	791840	793481	conserved protein, unknown function	PCHAS_080670	2.26818	71	46	14	9	22	17	4	1	1.08451	1
548	PF3D7_0319000	Pf3D7_03_v3	795577	801171	P-type ATPase, putative (ATPase7)	PCHAS_080660	2.77682	134	104	38	28	119	80	37	30	0.912061	0.792652
549	PF3D7_0319100	Pf3D7_03_v3	802260	802583	ubiquitin-protein ligase, putative	PCHAS_080650	4.51402	3	3	1	1	11	10	2	2	1.83333	1
550	PF3D7_0319200	Pf3D7_03_v3	803592	806312	endonuclease/exonuclease/phosphatase family protein, putative	PCHAS_080640	1.48675	152	105	42	27	53	39	11	7	1.33134	0.481705
551	PF3D7_0319300	Pf3D7_03_v3	807277	807859	ubiquitin conjugating enzyme, putative	PCHAS_080630	4.4125	2	2	0	0	19	13	6	3	0	1
552	PF3D7_0319400	Pf3D7_03_v3	810081	814172	kinesin, putative	PCHAS_080620	1.4204	139	81	30	20	93	54	26	21	0.771998	0.450058
553	PF3D7_0319500	Pf3D7_03_v3	815569	816855	RNA binding protein, putative	PCHAS_080610	2.22977	53	33	15	11	25	19	5	5	1.41509	0.599507
554	PF3D7_0319600	Pf3D7_03_v3	817913	818695	elongation factor 1+(EF-1), putative	PCHAS_121960	3.32692	20	13	7	6	11	8	1	0	3.85	0.393775
555	PF3D7_0319700	Pf3D7_03_v3	820708	830802	ABC transporter, putative	PCHAS_121950	1.09065	445	308	138	95	217	160	50	38	1.34589	0.110017
556	PF3D7_0319800	Pf3D7_03_v3	831076	832509	conserved Plasmodium protein, unknown function	PCHAS_121940	0.350105	76	53	12	7	35	25	6	4	0.921053	1
557	PF3D7_0319900	Pf3D7_03_v3	833833	834777	conserved Plasmodium protein, unknown function	PCHAS_121930	2.21338	26	19	9	6	14	11	3	2	1.61538	0.728581
558	PF3D7_0320000	Pf3D7_03_v3	837307	838271	conserved Plasmodium protein, unknown function	PCHAS_121920	3.76389	10	5	2	2	8	6	1	1	1.6	1
559	PF3D7_0320100	Pf3D7_03_v3	840362	841758	SNARE protein (SEC22)	PCHAS_121910	4.30317	10	5	4	4	15	11	3	2	2	0.669077
560	PF3D7_0320200	Pf3D7_03_v3	842539	844290	CPW-WPC family protein	PCHAS_121900	2.04803	66	48	15	13	36	20	6	5	1.36364	0.621891
561	PF3D7_0320300	Pf3D7_03_v3	845713	847320	T-complex protein 1+epsilon subunit, putative	PCHAS_121890	4.59813	20	17	6	5	39	32	14	9	0.835714	1
562	PF3D7_0320400	Pf3D7_03_v3	848247	857504	oocyst capsule protein (Cap380)	PCHAS_121880	1.39806	295	180	126	78	198	152	43	30	1.96673	0.000591789
563	PF3D7_0320500	Pf3D7_03_v3	860813	862102	conserved Plasmodium protein, unknown function	PCHAS_121870	2.2704	47	34	10	5	28	20	6	4	0.992908	1
564	PF3D7_0320600	Pf3D7_03_v3	862741	863832	conserved Plasmodium protein, unknown function	PCHAS_121860	4.5	2	1	1	0	5	3	1	1	2.5	1
565	PF3D7_0320700	Pf3D7_03_v3	865014	866420	signal peptidase complex subunit 2, putative (SPC2)	PCHAS_121850	2.32961	22	16	7	4	10	5	3	0	1.06061	1
566	PF3D7_0320800	Pf3D7_03_v3	870817	872342	ATP-dependent RNA helicase, putative (DOZI)	PCHAS_121840	4.8037	0	0	0	0	35	20	12	9	NA	1
567	PF3D7_0320900	Pf3D7_03_v3	875213	876295	histone H2A variant, putative (H2A.Z)	PCHAS_121830	4.8038	NA	NA	NA	NA	4	2	2	0	NA	NA
568	PF3D7_0321000	Pf3D7_03_v3	877735	879511	conserved Plasmodium protein, unknown function	PCHAS_121820	1.48374	58	38	18	10	28	19	5	3	1.73793	0.444577
569	PF3D7_0321100	Pf3D7_03_v3	879959	885493	conserved Plasmodium protein, unknown function	PCHAS_121810	-0.0721258	318	204	104	76	108	74	26	15	1.35849	0.241918
570	PF3D7_0321200	Pf3D7_03_v3	886962	888976	N-acetylglucosamine-1-phosphate transferase, putative	PCHAS_121800	3.96222	30	21	12	5	30	20	9	1	1.33333	0.619574
571	PF3D7_0321300	Pf3D7_03_v3	890014	892764	conserved Plasmodium protein, unknown function	PCHAS_121790	-0.853712	181	112	33	22	64	37	14	10	0.833465	0.593338
572	PF3D7_0321400	Pf3D7_03_v3	894761	896112	protein kinase, putative	PCHAS_121780	2.44201	21	17	3	3	38	25	13	9	0.417582	0.241642
573	PF3D7_0321500	Pf3D7_03_v3	896546	899770	peptidase, putative	PCHAS_121770	1.45251	157	96	49	39	104	72	32	22	1.01433	1
574	PF3D7_0321600	Pf3D7_03_v3	900857	903369	ATP-dependent RNA helicase, putative	PCHAS_121760	1.8585	132	95	25	20	50	31	13	9	0.728438	0.4325
575	PF3D7_0321700	Pf3D7_03_v3	903764	910118	microtubule and actin binding protein, putative	PCHAS_121750	0.405961	326	214	81	57	113	69	28	19	1.00274	1
576	PF3D7_0321800	Pf3D7_03_v3	912916	921036	conserved Plasmodium protein, unknown function	PCHAS_121740	0.385809	418	299	125	83	229	141	68	38	1.00707	1
577	PF3D7_0321900	Pf3D7_03_v3	922974	927942	cyclic amine resistance locus protein	PCHAS_121730	0.980514	189	123	66	48	120	77	28	18	1.4966	0.114436
578	PF3D7_0322000	Pf3D7_03_v3	928644	929159	peptidyl-prolyl cis-trans isomerase (CYP19A)	PCHAS_121720	4.63743	9	4	3	2	13	8	3	2	1.44444	1
579	PF3D7_0322100	Pf3D7_03_v3	930640	932415	RNA triphosphatase (Prt1)	PCHAS_121710	2.05753	102	78	21	14	50	33	12	7	0.857843	0.689542
580	PF3D7_0322200	Pf3D7_03_v3	933188	937006	conserved Plasmodium protein, unknown function	PCHAS_121700	1.11023	141	105	37	23	70	59	11	9	1.66989	0.22681
581	PF3D7_0322300	Pf3D7_03_v3	938212	940173	acyl CoA:diacylglycerol acyltransferase, putative	PCHAS_121690	1.42113	51	38	15	11	41	26	13	10	0.927602	1
582	PF3D7_0322400	Pf3D7_03_v3	942545	945301	regulator of initiation factor 2+(eIF2)	PCHAS_121680	0.442907	191	139	49	36	71	53	21	14	0.867365	0.653266
583	PF3D7_0322500	Pf3D7_03_v3	945537	946751	iron-sulfur cluster assembly accessory protein, putative	NA	NA	62	38	10	7	26	18	5	3	0.83871	0.767082
584	PF3D7_0322600	Pf3D7_03_v3	948374	952693	conserved Plasmodium protein, unknown function	PCHAS_121660	0.956199	275	193	72	53	115	76	23	19	1.30909	0.374747
585	PF3D7_0322700	Pf3D7_03_v3	952964	962367	conserved Plasmodium protein, unknown function	PCHAS_121650	-0.259044	570	380	135	92	208	128	77	55	0.639781	0.00788904
586	PF3D7_0322800	Pf3D7_03_v3	964101	965203	conserved Plasmodium protein, unknown function	PCHAS_121640	2.34807	29	19	2	1	14	8	4	1	0.241379	0.174727
587	PF3D7_0322900	Pf3D7_03_v3	965553	966502	40S ribosomal protein S3A, putative	PCHAS_121630	4.49618	4	4	1	1	23	12	8	6	0.71875	1
588	PF3D7_0323000	Pf3D7_03_v3	968675	969202	conserved Plasmodium protein, unknown function	PCHAS_121620	4.68519	1	1	0	0	8	7	1	1	0	1
589	PF3D7_0323100	Pf3D7_03_v3	971166	975794	conserved Plasmodium protein, unknown function	PCHAS_121610	1.06744	262	170	68	46	116	62	33	23	0.912329	0.71751
590	PF3D7_0323200	Pf3D7_03_v3	976870	978195	conserved Plasmodium protein, unknown function	PCHAS_121600	1.60544	70	42	20	14	26	18	8	4	0.928571	1
591	PF3D7_0323300	Pf3D7_03_v3	978970	980271	conserved Plasmodium protein, unknown function	PCHAS_121590	1.11547	55	35	16	12	23	17	10	6	0.669091	0.467333
592	PF3D7_0323400	Pf3D7_03_v3	980706	983966	Rh5 interacting protein (RIPR)	PCHAS_121580	1.54512	105	52	49	28	45	27	7	6	3	0.0111928
593	PF3D7_0323500	Pf3D7_03_v3	986265	987610	survival of motor neuron (SMN)-like protein	PCHAS_121570	3.27302	20	13	8	6	15	10	7	4	0.857143	1
594	PF3D7_0323600	Pf3D7_03_v3	988631	990882	conserved Plasmodium protein, unknown function	PCHAS_121560	2.86716	72	52	18	14	34	21	10	4	0.85	0.821467
595	PF3D7_0323700	Pf3D7_03_v3	991544	993625	U4/U6.U5 tri-snRNP-associated protein 1, putative (SART1)	PCHAS_121550	1.38672	104	61	40	20	40	25	17	9	0.904977	0.862344
596	PF3D7_0323800	Pf3D7_03_v3	998649	1001582	conserved Plasmodium protein, unknown function	PCHAS_121540	1.10542	78	56	20	10	45	29	10	5	1.15385	0.833559
597	PF3D7_0324000	Pf3D7_03_v3	1005952	1006800	RESA-like protein	NA	NA	NA	NA	NA	NA	NA	NA	NA	NA	NA	NA
598	PF3D7_0324100	Pf3D7_03_v3	1007413	1008202	Pfmc-2TM Maurer's cleft two transmembrane protein (MC-2TM)	NA	NA	NA	NA	NA	NA	NA	NA	NA	NA	NA	NA
599	PF3D7_0324200	Pf3D7_03_v3	1010342	1011140	Plasmodium exported protein (hyp4), unknown function	NA	NA	NA	NA	NA	NA	NA	NA	NA	NA	NA	NA
600	PF3D7_0324300	Pf3D7_03_v3	1012355	1013464	Plasmodium exported protein (hyp5), unknown function	NA	NA	NA	NA	NA	NA	NA	NA	NA	NA	NA	NA
601	PF3D7_0324400	Pf3D7_03_v3	1015795	1016942	rifin (3D7-rifT3-5) (RIF)	NA	NA	NA	NA	NA	NA	NA	NA	NA	NA	NA	NA
602	PF3D7_0324500	Pf3D7_03_v3	1018874	1019973	rifin (RIF)	NA	NA	NA	NA	NA	NA	NA	NA	NA	NA	NA	NA
603	PF3D7_0324600	Pf3D7_03_v3	1021998	1023008	stevor (3D7-stevorT3-2) (stevor)	NA	NA	NA	NA	NA	NA	NA	NA	NA	NA	NA	NA
604	PF3D7_0324800	Pf3D7_03_v3	1027571	1028929	rifin (rifin (3D7-rifT3-7))	NA	NA	NA	NA	NA	NA	NA	NA	NA	NA	NA	NA
605	PF3D7_0324900	Pf3D7_03_v3	1030822	1038254	erythrocyte membrane protein 1, PfEMP1 (VAR)	NA	NA	NA	NA	NA	NA	NA	NA	NA	NA	NA	NA
606	PF3D7_0400100	Pf3D7_04_v3	28706	37677	erythrocyte membrane protein 1, PfEMP1 (VAR)	NA	NA	NA	NA	NA	NA	NA	NA	NA	NA	NA	NA
607	PF3D7_0400200	Pf3D7_04_v3	38955	40154	erythrocyte membrane protein 1, EMP1, exon 2	NA	NA	NA	NA	NA	NA	NA	NA	NA	NA	NA	NA
608	PF3D7_0400300	Pf3D7_04_v3	42032	43374	rifin (RIF)	NA	NA	NA	NA	NA	NA	NA	NA	NA	NA	NA	NA
609	PF3D7_0400400	Pf3D7_04_v3	45555	56860	erythrocyte membrane protein 1, PfEMP1 (VAR)	NA	NA	NA	NA	NA	NA	NA	NA	NA	NA	NA	NA
610	PF3D7_0400500	Pf3D7_04_v3	59636	60939	rifin (RIF)	NA	NA	NA	NA	NA	NA	NA	NA	NA	NA	NA	NA
611	PF3D7_0400700	Pf3D7_04_v3	63104	64476	rifin (RIF)	NA	NA	NA	NA	NA	NA	NA	NA	NA	NA	NA	NA
612	PF3D7_0400800	Pf3D7_04_v3	66601	67573	stevor	NA	NA	NA	NA	NA	NA	NA	NA	NA	NA	NA	NA
613	PF3D7_0400900	Pf3D7_04_v3	69961	71113	rifin (RIF)	NA	NA	NA	NA	NA	NA	NA	NA	NA	NA	NA	NA
614	PF3D7_0401000	Pf3D7_04_v3	73268	74340	rifin (RIF)	NA	NA	NA	NA	NA	NA	NA	NA	NA	NA	NA	NA
615	PF3D7_0401100	Pf3D7_04_v3	76033	76245	Plasmodium exported protein, unknown function, fragment	NA	NA	NA	NA	NA	NA	NA	NA	NA	NA	NA	NA
616	PF3D7_0401200	Pf3D7_04_v3	79193	80451	rifin (RIF)	NA	NA	NA	NA	NA	NA	NA	NA	NA	NA	NA	NA
617	PF3D7_0401300	Pf3D7_04_v3	82247	83575	rifin (RIF)	NA	NA	NA	NA	NA	NA	NA	NA	NA	NA	NA	NA
618	PF3D7_0401400	Pf3D7_04_v3	85397	86608	rifin (RIF)	NA	NA	NA	NA	NA	NA	NA	NA	NA	NA	NA	NA
619	PF3D7_0401600.1	Pf3D7_04_v3	92576	93809	rifin (RIF)	NA	NA	49	22	28	6	15	3	13	2	0.659341	0.373336
620	PF3D7_0401600.2	Pf3D7_04_v3	92576	93809	rifin	NA	NA	NA	NA	NA	NA	NA	NA	NA	NA	NA	NA
621	PF3D7_0401800	Pf3D7_04_v3	103742	105603	Plasmodium exported protein (PHISTb), unknown function (PfD80)	NA	NA	33	11	31	12	14	8	8	5	1.64394	0.457103
622	PF3D7_0401900	Pf3D7_04_v3	108380	111295	acyl-CoA synthetase (ACS6)	NA	NA	169	88	72	41	64	40	27	17	1.00986	1
623	PF3D7_0402000	Pf3D7_04_v3	114601	116058	Plasmodium exported protein (PHISTa), unknown function	NA	NA	63	33	34	20	21	15	4	3	2.83333	0.0898593
624	PF3D7_0402100	Pf3D7_04_v3	123588	125464	Plasmodium exported protein (PHISTb), unknown function	NA	NA	113	70	38	26	37	22	13	9	0.957114	1
625	PF3D7_0402300	Pf3D7_04_v3	137640	146653	normocyte binding protein 1,reticulocyte binding protein homologue 1+(RH1)	NA	NA	660	418	164	98	212	151	53	36	0.993939	1
626	PF3D7_0402400	Pf3D7_04_v3	147490	148380	Plasmodium exported protein, unknown function (GEXP18)	NA	NA	39	20	10	6	11	9	5	5	0.564103	0.495141
627	PF3D7_0402600	Pf3D7_04_v3	159279	160314	stevor	NA	NA	149	83	50	35	28	20	6	5	1.566	0.394047
628	PF3D7_0402900	Pf3D7_04_v3	172506	172914	probable protein, unknown function	NA	NA	28	16	5	4	10	4	1	0	1.78571	1
629	PF3D7_0403100	Pf3D7_04_v3	175372	177252	regulator of chromosome condensation, putative	PCHAS_100160	1.96326	136	102	32	22	56	34	16	14	0.823529	0.599404
630	PF3D7_0403200	Pf3D7_04_v3	178518	180200	conserved Plasmodium protein, unknown function	PCHAS_100170	-0.717857	131	90	36	26	49	31	21	15	0.641221	0.184103
631	PF3D7_0403300	Pf3D7_04_v3	180430	181551	conserved Plasmodium protein, unknown function	PCHAS_100180	1.47368	22	15	3	3	11	7	1	1	1.5	1
632	PF3D7_0403400	Pf3D7_04_v3	182870	194712	conserved Plasmodium protein, unknown function	PCHAS_100190	0.726797	768	514	188	132	314	207	78	56	0.985443	0.93998
633	PF3D7_0403500	Pf3D7_04_v3	195543	196745	ubiquitin specific protease, putative	PCHAS_100200	3.04	30	24	9	6	41	30	6	4	2.05	0.259408
634	PF3D7_0403600	Pf3D7_04_v3	197846	201208	conserved Plasmodium protein, unknown function	PCHAS_100220	0.77474	94	61	25	13	64	39	19	14	0.895857	0.862633
635	PF3D7_0403700	Pf3D7_04_v3	206228	209394	CGI-201 protein, short form	PCHAS_100230	2.73205	82	52	24	18	70	50	11	10	1.86253	0.132723
636	PF3D7_0403800	Pf3D7_04_v3	211650	213854	conserved Plasmodium protein, unknown function	PCHAS_100240	0.776567	122	95	28	20	66	38	15	11	1.00984	1
637	PF3D7_0403900	Pf3D7_04_v3	219087	222838	SET domain protein, putative (SET8)	PCHAS_100250	0.947723	247	163	46	33	94	62	23	15	0.761134	0.380478
638	PF3D7_0404000	Pf3D7_04_v3	223711	224131	conserved Plasmodium protein, unknown function	PCHAS_100260	2.41414	8	7	2	1	8	6	5	4	0.4	0.405034
639	PF3D7_0404100	Pf3D7_04_v3	224779	231733	transcription factor with AP2 domain(s), putative (ApiAP2)	PCHAS_100270	0.317922	460	327	101	69	124	83	21	17	1.29648	0.388262
640	PF3D7_0404200	Pf3D7_04_v3	232595	233249	conserved Plasmodium protein, unknown function	PCHAS_100280	2.03681	25	15	5	4	10	4	3	1	0.666667	0.680609
641	PF3D7_0404300	Pf3D7_04_v3	234014	237013	conserved Plasmodium protein, unknown function	PCHAS_100290	1.20127	76	54	31	21	35	20	10	5	1.42763	0.430408
642	PF3D7_0404400	Pf3D7_04_v3	238360	239499	6-cysteine protein (P36)	PCHAS_100300	1.6095	40	24	11	7	37	25	11	10	0.925	1
643	PF3D7_0404500	Pf3D7_04_v3	240911	242347	6-cysteine protein (P52)	PCHAS_100310	1.55021	48	27	12	8	34	25	6	5	1.41667	0.60256
644	PF3D7_0404600	Pf3D7_04_v3	247731	260147	conserved Plasmodium membrane protein, unknown function	PCHAS_100320	0.274045	841	524	209	151	321	196	88	64	0.90651	0.514876
645	PF3D7_0404700	Pf3D7_04_v3	260454	263418	dipeptidyl peptidase 3+(DPAP3)	PCHAS_100330	0.99361	137	94	35	24	55	39	14	10	1.00365	1
646	PF3D7_0404800	Pf3D7_04_v3	264305	266170	conserved Plasmodium protein, unknown function	PCHAS_100340	0.296296	110	64	38	31	51	29	16	12	1.10114	0.865844
647	PF3D7_0404900	Pf3D7_04_v3	267244	268380	6-cysteine protein (P41)	PCHAS_100350	1.31217	77	53	24	20	33	22	9	6	1.14286	0.830483
648	PF3D7_0405000	Pf3D7_04_v3	268960	271134	ATP-dependent RNA helicase, putative	PCHAS_100360	2.31217	83	61	16	12	55	36	14	10	0.757315	0.542001
649	PF3D7_0405100	Pf3D7_04_v3	272255	276824	Sec24 subunit b+(SEC24b)	PCHAS_100370	2.32963	208	133	49	34	126	82	40	31	0.742067	0.223866
650	PF3D7_0405200	Pf3D7_04_v3	279072	281983	ag-1 blood stage membrane protein homologue (PfMAg-1)	PCHAS_100380	1.93092	28	19	10	6	31	22	4	2	2.76786	0.141059
651	PF3D7_0405300	Pf3D7_04_v3	282403	288297	sequestrin	PCHAS_100390	0.00407332	422	213	138	75	126	66	40	25	1.03009	0.918536
652	PF3D7_0405400	Pf3D7_04_v3	291251	300976	pre-mRNA-processing-splicing factor 8, putative (PRPF8)	PCHAS_100400	3.41869	323	216	105	73	282	166	89	66	1.03002	0.868973
653	PF3D7_0405500	Pf3D7_04_v3	301259	302267	conserved Plasmodium protein, unknown function	PCHAS_100410	1.52679	56	35	14	11	18	12	5	4	0.9	1
654	PF3D7_0405600	Pf3D7_04_v3	303329	305343	conserved Plasmodium membrane protein, unknown function	PCHAS_100420	3.55873	24	20	6	4	28	16	7	5	1	1
655	PF3D7_0405700	Pf3D7_04_v3	305746	312993	lysine decarboxylase, putative	PCHAS_100430	1.27743	462	292	126	93	220	136	74	59	0.810811	0.232439
656	PF3D7_0405800	Pf3D7_04_v3	315562	315870	conserved Plasmodium protein, unknown function	PCHAS_100440	3.10784	9	5	4	2	5	4	0	0	Inf	0.277778
657	PF3D7_0405900	Pf3D7_04_v3	316540	319178	apical sushi protein (ASP)	PCHAS_100450	0.983584	139	93	28	20	63	40	17	14	0.746509	0.385478
658	PF3D7_0406000	Pf3D7_04_v3	321019	322545	conserved Plasmodium protein, unknown function	PCHAS_100460	2.19488	75	51	18	13	36	24	8	5	1.08	1
659	PF3D7_0406100	Pf3D7_04_v3	323267	325225	vacuolar ATP synthase subunit b	PCHAS_100470	4.93927	8	5	4	2	47	29	15	11	1.56667	0.491306
660	PF3D7_0406200	Pf3D7_04_v3	329216	329689	sexual stage-specific protein precursor (Pfs16)	NA	NA	12	7	7	3	8	3	4	4	1.16667	1
661	PF3D7_0406400	Pf3D7_04_v3	332043	333856	cytosolic glyoxalase II (cGloII)	PCHAS_100490	3.76046	17	11	0	0	19	10	6	5	0	0.06561
662	PF3D7_0406500	Pf3D7_04_v3	334282	344054	conserved Plasmodium protein, unknown function	PCHAS_100500	-3.43133	451	288	118	80	184	126	41	32	1.17419	0.491001
663	PF3D7_0406600	Pf3D7_04_v3	346308	346727	conserved Plasmodium protein, unknown function	PCHAS_100510	3.65468	14	11	4	4	13	10	2	1	1.85714	0.664779
664	PF3D7_0406700	Pf3D7_04_v3	347458	351499	conserved Plasmodium protein, unknown function	PCHAS_100520	1.62456	111	76	30	21	68	45	21	17	0.875161	0.745113
665	PF3D7_0406800	Pf3D7_04_v3	351527	352983	conserved Plasmodium protein, unknown function	PCHAS_100530	4.01748	17	13	7	5	26	19	4	3	2.67647	0.186221
666	PF3D7_0406900	Pf3D7_04_v3	353655	359878	conserved Plasmodium protein, unknown function	PCHAS_100540	0.263278	378	259	101	79	136	94	37	26	0.982125	0.914028
667	PF3D7_0407000	Pf3D7_04_v3	360547	361764	conserved Plasmodium protein, unknown function	PCHAS_100550	-1.28642	73	45	12	7	29	19	11	8	0.433375	0.0859271
668	PF3D7_0407100	Pf3D7_04_v3	362301	363442	conserved Plasmodium protein, unknown function	PCHAS_100560	2.33934	46	30	18	13	33	22	7	7	1.84472	0.246944
669	PF3D7_0407200	Pf3D7_04_v3	363599	364933	peptidyl-tRNA hydrolase PTH2, putative	PCHAS_100570	3.28571	30	19	6	5	16	11	4	2	0.8	0.73274
670	PF3D7_0407300	Pf3D7_04_v3	366379	367341	transcription factor, putative	PCHAS_100580	2.12188	53	34	15	8	30	25	4	2	2.12264	0.283711
671	PF3D7_0407400	Pf3D7_04_v3	367845	368153	conserved Plasmodium protein, unknown function	PCHAS_100590	2.37255	21	15	3	2	8	5	2	2	0.571429	0.618121
672	PF3D7_0407500	Pf3D7_04_v3	369885	371270	mitochondrial carrier protein, putative	PCHAS_100600	4.06842	16	11	6	4	34	27	2	1	6.375	0.0436801
673	PF3D7_0407600	Pf3D7_04_v3	373039	376677	conserved Plasmodium protein, unknown function	PCHAS_100610	-0.838284	277	187	68	54	83	57	20	12	1.01877	1
674	PF3D7_0407700	Pf3D7_04_v3	377481	383087	conserved Plasmodium protein, unknown function	PCHAS_100620	1.40086	227	152	50	38	115	73	30	24	0.844347	0.515699
675	PF3D7_0407800	Pf3D7_04_v3	384924	390806	conserved Plasmodium protein, unknown function	PCHAS_100630	-0.497959	291	190	91	64	135	84	38	27	1.11096	0.665507
676	PF3D7_0407900	Pf3D7_04_v3	391347	393350	AAA family ATPase, putative	PCHAS_100640	2.42729	65	45	20	17	53	30	10	6	1.63077	0.303906
677	PF3D7_0408000	Pf3D7_04_v3	394065	394580	conserved Plasmodium protein, unknown function	PCHAS_100650	1.63158	39	23	11	10	12	9	4	3	0.846154	1
678	PF3D7_0408100	Pf3D7_04_v3	397328	400693	conserved Plasmodium protein, unknown function	PCHAS_100660	0.424621	191	126	51	38	75	53	12	9	1.66885	0.155077
679	PF3D7_0408200	Pf3D7_04_v3	401466	403334	conserved Plasmodium protein, unknown function	PCHAS_100670	-0.315113	106	73	27	21	38	22	15	10	0.645283	0.248881
680	PF3D7_0408300	Pf3D7_04_v3	403626	405366	zinc finger, RAN binding protein, putative	PCHAS_100680	0.94186	27	17	9	6	14	8	4	2	1.16667	1
681	PF3D7_0408400	Pf3D7_04_v3	406233	407909	conserved Plasmodium protein, unknown function	PCHAS_100690	2.71975	60	39	13	11	28	18	6	6	1.01111	1
682	PF3D7_0408500	Pf3D7_04_v3	408679	410697	flap endonuclease 1+(FEN1)	PCHAS_100700	1.20387	59	43	15	11	58	43	9	9	1.63842	0.370346
683	PF3D7_0408600	Pf3D7_04_v3	413403	416357	sporozoite invasion-associated protein 1, putative (SIAP-1)	PCHAS_100710	2.60671	76	37	31	16	64	47	20	15	1.30526	0.51032
684	PF3D7_0408700	Pf3D7_04_v3	417372	420824	perforin like protein 1+(SPECT2)	PCHAS_100720	2.44774	92	41	37	21	46	30	18	13	1.02778	1
685	PF3D7_0408800	Pf3D7_04_v3	422011	422958	conserved Plasmodium protein, unknown function	PCHAS_100730	1.94603	44	31	15	12	17	13	2	2	2.89773	0.215861
686	PF3D7_0408900.1	Pf3D7_04_v3	424300	427194	peptidase, M22 family, putative	PCHAS_100740	2.50505	105	69	34	26	41	28	6	3	2.2127	0.10366
687	PF3D7_0408900.2	Pf3D7_04_v3	424300	427194	peptidase, M22 family, putative	PCHAS_100740	2.50796	NA	NA	NA	NA	NA	NA	NA	NA	NA	NA
688	PF3D7_0409000	Pf3D7_04_v3	427664	435367	conserved Plasmodium protein, unknown function	PCHAS_100750	-0.0701208	473	319	127	84	162	112	40	29	1.08742	0.763849
689	PF3D7_0409100	Pf3D7_04_v3	436217	437981	U4/U6 small nuclear ribonucleoprotein PRP31, putative (PRPF31)	PCHAS_100760	3.0618	49	32	18	12	50	34	18	13	1.02041	1
690	PF3D7_0409200	Pf3D7_04_v3	438887	440335	40S ribosomal processing protein, putative	PCHAS_100770	3.85477	46	32	12	8	44	27	13	9	0.882943	0.824161
691	PF3D7_0409300	Pf3D7_04_v3	440968	444242	conserved Plasmodium protein, unknown function	PCHAS_100780	1.46733	167	108	51	35	84	54	25	15	1.02611	1
692	PF3D7_0409400	Pf3D7_04_v3	446000	448018	heat shock protein 40 (DnaJ)	PCHAS_100790	2.5	59	49	13	10	53	34	9	7	1.29755	0.644985
693	PF3D7_0409500	Pf3D7_04_v3	449189	450633	conserved Plasmodium protein, unknown function	PCHAS_100800	2.70352	18	14	4	3	24	18	6	5	0.888889	1
694	PF3D7_0409600	Pf3D7_04_v3	452134	455571	replication protein A1, large subunit (RPA1)	PCHAS_100810	1.95022	107	77	39	24	79	51	14	9	2.05674	0.0384027
695	PF3D7_0409700	Pf3D7_04_v3	456922	458020	peptide chain release factor 2, putative	PCHAS_100820	2.24742	27	21	4	4	11	7	0	0	Inf	0.558251
696	PF3D7_0409800	Pf3D7_04_v3	459710	461437	conserved Plasmodium protein, unknown function	PCHAS_100830	2.08174	68	43	21	12	51	31	9	5	1.75	0.218828
697	PF3D7_0409900	Pf3D7_04_v3	461991	463957	actin-like protein, putative	PCHAS_100840	3.2476	43	29	9	7	23	15	5	2	0.962791	1
698	PF3D7_0410000	Pf3D7_04_v3	464732	467339	conserved Plasmodium protein, unknown function	PCHAS_100850	-0.668667	76	36	19	10	35	24	10	5	0.875	0.824391
699	PF3D7_0410300	Pf3D7_04_v3	470528	473596	protein phosphatase, putative	NA	NA	125	88	32	22	71	42	13	11	1.39815	0.39007
700	PF3D7_0410400	Pf3D7_04_v3	474542	475558	exosome complex component RRP4, putative (RRP4)	PCHAS_100870	3.55621	33	24	7	7	28	17	1	1	5.93939	0.126151
701	PF3D7_0410500	Pf3D7_04_v3	475944	476585	conserved Plasmodium protein, unknown function	PCHAS_100880	2.86854	22	10	4	0	17	8	4	2	0.772727	1
702	PF3D7_0410600	Pf3D7_04_v3	479028	480468	conserved Plasmodium protein, unknown function	PCHAS_100890	3.77301	12	9	7	5	30	18	3	3	5.83333	0.0259498
703	PF3D7_0410700	Pf3D7_04_v3	481177	483891	GTPase, putative	PCHAS_100900	1.67035	98	64	31	19	51	41	14	7	1.15233	0.857153
704	PF3D7_0410800	Pf3D7_04_v3	485832	489728	conserved Plasmodium protein, unknown function	PCHAS_061390	0.548536	214	123	62	44	95	60	25	18	1.10093	0.792218
705	PF3D7_0410900	Pf3D7_04_v3	490442	493375	conserved Plasmodium protein, unknown function	PCHAS_061400	0.944729	110	81	35	30	64	40	14	10	1.45455	0.31365
706	PF3D7_0411000	Pf3D7_04_v3	499168	503880	conserved Plasmodium protein, unknown function	PCHAS_061410	-1.23949	237	135	63	44	115	74	32	24	0.955301	0.902174
707	PF3D7_0411100	Pf3D7_04_v3	504478	505095	conserved Plasmodium protein, unknown function	PCHAS_061420	2.89756	17	16	4	2	15	11	4	4	0.882353	1
708	PF3D7_0411200	Pf3D7_04_v3	505933	509670	conserved Plasmodium protein, unknown function	PCHAS_061430	-0.097992	197	127	49	32	74	45	17	13	1.08271	0.877789
709	PF3D7_0411300	Pf3D7_04_v3	510380	512548	conserved Plasmodium protein, unknown function	PCHAS_061440	-0.0277008	115	70	38	19	38	20	12	9	1.04638	1
710	PF3D7_0411400	Pf3D7_04_v3	513154	517068	DEAD box ATP-dependent RNA helicase, putative	PCHAS_061450	1.05368	215	137	56	39	88	57	26	12	0.881574	0.682969
711	PF3D7_0411700	Pf3D7_04_v3	518685	519101	conserved Plasmodium protein, unknown function	PCHAS_061460	0.956522	19	11	5	2	8	7	2	2	1.05263	1
712	PF3D7_0411800	Pf3D7_04_v3	519832	525618	conserved Plasmodium protein, unknown function	PCHAS_061470	-1.08299	369	252	111	77	118	68	37	18	0.95935	0.82804
713	PF3D7_0411900	Pf3D7_04_v3	528192	534485	DNA polymerase alpha	PCHAS_061490	1.92573	200	143	54	37	132	78	38	20	0.937895	0.810701
714	PF3D7_0412000	Pf3D7_04_v3	536774	539110	conserved Plasmodium protein, unknown function	PCHAS_061500	0.169666	74	43	21	11	39	22	13	6	0.851351	0.68786
715	PF3D7_0412100	Pf3D7_04_v3	540188	541198	mitochondrial ribosomal protein S12 precursor, putative	PCHAS_061510	2.71429	34	20	8	3	21	18	7	4	0.705882	0.566726
716	PF3D7_0412200	Pf3D7_04_v3	541811	542809	conserved Plasmodium protein, unknown function	PCHAS_061520	2.82831	44	30	11	8	19	6	10	2	0.475	0.186932
717	PF3D7_0412300	Pf3D7_04_v3	543625	545247	phosphopantothenoylcysteine synthetase, putative	PCHAS_061530	0.594444	100	59	40	22	26	14	7	3	1.48571	0.515086
718	PF3D7_0412400	Pf3D7_04_v3	545987	553810	erythrocyte membrane protein 1, PfEMP1 (VAR)	NA	NA	NA	NA	NA	NA	NA	NA	NA	NA	NA	NA
719	PF3D7_0412700	Pf3D7_04_v3	561667	569342	erythrocyte membrane protein 1, PfEMP1 (VAR)	NA	NA	NA	NA	NA	NA	NA	NA	NA	NA	NA	NA
720	PF3D7_0412900	Pf3D7_04_v3	576810	584668	erythrocyte membrane protein 1, PfEMP1 (VAR)	NA	NA	NA	NA	NA	NA	NA	NA	NA	NA	NA	NA
721	PF3D7_0413100	Pf3D7_04_v3	591949	599849	erythrocyte membrane protein 1, PfEMP1 (VAR)	NA	NA	NA	NA	NA	NA	NA	NA	NA	NA	NA	NA
722	PF3D7_0413200	Pf3D7_04_v3	603166	604456	rifin (RIF)	NA	NA	NA	NA	NA	NA	NA	NA	NA	NA	NA	NA
723	PF3D7_0413300	Pf3D7_04_v3	609155	610433	rifin (RIF)	NA	NA	NA	NA	NA	NA	NA	NA	NA	NA	NA	NA
724	PF3D7_0413500	Pf3D7_04_v3	615356	616243	phosphoglucomutase-2 (PGM2)	PCHAS_072460	3.96271	16	11	5	3	17	8	6	1	0.885417	1
725	PF3D7_0413600	Pf3D7_04_v3	616914	618350	26S proteasome AAA-ATPase subunit RPT3, putative	PCHAS_072470	4.67602	4	2	1	1	26	11	14	8	0.464286	0.651077
726	PF3D7_0413700	Pf3D7_04_v3	619786	620802	lysine decarboxylase-like protein, putative	PCHAS_072480	2.68047	9	5	3	2	11	7	2	1	1.83333	0.64472
727	PF3D7_0413800	Pf3D7_04_v3	622094	622936	apicoplast ribosomal protein L10 precursor, putative	PCHAS_072490	2.84286	14	8	8	5	16	12	2	0	4.57143	0.0822812
728	PF3D7_0413900	Pf3D7_04_v3	623168	626226	ubiquitin carboxyl-terminal hydrolase a, putative	PCHAS_072500	3.36928	80	56	28	18	63	39	17	6	1.29706	0.493354
729	PF3D7_0414000	Pf3D7_04_v3	626891	633126	chromosome associated protein, putative	PCHAS_072510	3.89522	74	54	20	13	81	47	30	15	0.72973	0.414863
730	PF3D7_0414100	Pf3D7_04_v3	634029	638905	conserved Plasmodium membrane protein, unknown function	PCHAS_072520	2.15892	201	136	59	32	75	44	25	11	0.880597	0.677124
731	PF3D7_0414200.1	Pf3D7_04_v3	647389	648388	calmodulin-like protein	PCHAS_072530	2.72	12	8	0	0	12	3	9	5	0	0.012209
732	PF3D7_0414200.2	Pf3D7_04_v3	647389	648388	calmodulin-like protein	PCHAS_072530	2.70667	NA	NA	NA	NA	NA	NA	NA	NA	NA	NA
733	PF3D7_0414300	Pf3D7_04_v3	649893	650731	conserved Plasmodium protein, unknown function	PCHAS_072540	2.72321	9	7	1	1	6	3	2	0	0.333333	0.558824
734	PF3D7_0414400	Pf3D7_04_v3	652350	653554	conserved Plasmodium protein, unknown function	PCHAS_072550	-0.0666667	49	32	17	12	20	14	4	4	1.73469	0.41582
735	PF3D7_0414500	Pf3D7_04_v3	655025	657314	RNA binding protein, putative	PCHAS_072560	3.39118	10	9	2	0	26	20	5	3	1.04	1
736	PF3D7_0414600	Pf3D7_04_v3	658620	659538	conserved protein, unknown function	PCHAS_072570	3.57021	13	9	5	2	14	10	2	2	2.69231	0.4054
737	PF3D7_0414700	Pf3D7_04_v3	660624	662519	GTP binding protein, putative	PCHAS_072580	2.91759	61	45	15	6	37	20	8	7	1.1373	1
738	PF3D7_0414800	Pf3D7_04_v3	663416	664015	conserved Plasmodium protein, unknown function	PCHAS_072590	-1.41206	32	21	10	8	18	9	5	4	1.125	1
739	PF3D7_0414900	Pf3D7_04_v3	665973	668147	conserved ARM repeats protein, unknown function	PCHAS_072600	4.54182	6	3	0	0	18	13	8	5	0	0.29644
740	PF3D7_0415000	Pf3D7_04_v3	668578	669717	arsenical pump-driving ATPase, putative	PCHAS_072610	3.90765	13	8	4	4	28	23	7	6	1.23077	1
741	PF3D7_0415100	Pf3D7_04_v3	670883	672124	conserved Plasmodium protein, unknown function	PCHAS_072620	1.14286	37	24	11	6	31	21	7	4	1.3166	0.790366
742	PF3D7_0415200	Pf3D7_04_v3	672500	679138	conserved Plasmodium protein, unknown function	PCHAS_072630	-0.7066	266	156	91	49	117	69	36	28	1.11184	0.656983
743	PF3D7_0415300	Pf3D7_04_v3	681810	685968	cdc2-related protein kinase 3+(CRK3)	PCHAS_072640	0.894698	135	91	36	25	77	44	20	10	1.02667	1
744	PF3D7_0415400	Pf3D7_04_v3	686414	687040	nonclathrin coat protein zeta2-cop-related protein, putative	PCHAS_072650	2.83173	10	8	2	2	15	12	5	5	0.6	0.68332
745	PF3D7_0415500	Pf3D7_04_v3	688192	689053	nuclear cap-binding protein, putative	PCHAS_072660	3.25214	14	9	6	5	15	10	5	4	1.28571	1
746	PF3D7_0415600	Pf3D7_04_v3	689640	690329	adenylate kinase (GAK)	PCHAS_072670	2.91266	16	11	5	4	12	6	3	2	1.25	1
747	PF3D7_0415700	Pf3D7_04_v3	691131	692516	conserved Plasmodium protein, unknown function	PCHAS_072680	1.85466	34	26	9	6	25	18	12	7	0.551471	0.310631
748	PF3D7_0415800	Pf3D7_04_v3	693906	696533	RING zinc finger protein, putative	NA	NA	104	71	26	16	28	18	12	7	0.583333	0.197415
749	PF3D7_0415900	Pf3D7_04_v3	697918	698768	60S ribosomal protein L15, putative	PCHAS_072690	4.80976	4	4	1	1	12	9	3	3	1	1
750	PF3D7_0416000	Pf3D7_04_v3	701526	704162	RNA binding protein, putative	PCHAS_072700	-0.0984456	53	37	14	6	31	22	7	5	1.16981	0.805718
751	PF3D7_0416100	Pf3D7_04_v3	706529	709009	glutamyl-tRNA(Gln) amidotransferase subunit A, putative	PCHAS_072720	0.8523	57	42	24	22	26	18	3	3	3.64912	0.0452519
752	PF3D7_0416200	Pf3D7_04_v3	709460	710083	conserved Plasmodium protein, unknown function	PCHAS_072730	2.14493	18	15	13	12	8	5	2	2	2.88889	0.276513
753	PF3D7_0416300	Pf3D7_04_v3	711092	715489	DNA replication licensing factor, putative	PCHAS_072740	0.990444	140	99	35	31	55	35	17	14	0.808824	0.606649
754	PF3D7_0416400	Pf3D7_04_v3	718202	722654	histone acetyltransferase, putative (HAT1)	PCHAS_072750	0.619539	95	64	18	11	63	42	14	13	0.852632	0.697094
755	PF3D7_0416500	Pf3D7_04_v3	723073	724242	conserved Plasmodium protein, unknown function	PCHAS_072760	0.136247	13	11	4	4	7	5	3	3	0.717949	1
756	PF3D7_0416600	Pf3D7_04_v3	726265	727128	prohibitin-like protein, putative	PCHAS_072770	1.79791	19	14	7	4	6	5	3	1	0.736842	0.693637
757	PF3D7_0416700	Pf3D7_04_v3	727710	727979	CDGSH iron-sulfur domain-containing protein, putative	PCHAS_072780	3.53933	4	3	1	1	3	3	0	0	Inf	1
758	PF3D7_0416800	Pf3D7_04_v3	729962	731223	small GTP-binding protein sar1 (SAR1)	PCHAS_072790	4.71354	2	0	0	0	5	4	4	4	0	0.490909
759	PF3D7_0416900	Pf3D7_04_v3	732452	739872	conserved Plasmodium protein, unknown function	PCHAS_072800	0.045417	133	84	35	31	54	43	15	12	0.947368	0.862596
760	PF3D7_0417000	Pf3D7_04_v3	742149	743091	conserved Plasmodium protein, unknown function	PCHAS_072810	0.574545	16	11	2	1	1	1	1	1	0.125	0.284211
761	PF3D7_0417100	Pf3D7_04_v3	743611	745637	RNA binding protein Puf2 (PUF2)	PCHAS_072820	2.55253	14	11	4	4	7	5	2	1	1	1
762	PF3D7_0417200	Pf3D7_04_v3	748088	749914	bifunctional dihydrofolate reductase-thymidylate synthase (DHFR-TS)	PCHAS_072830	3.37829	10	8	6	3	5	4	2	2	1.5	1
763	PF3D7_0417300	Pf3D7_04_v3	750860	753712	LETM1-like protein, putative	PCHAS_072840	1.39401	27	22	6	5	8	8	0	0	Inf	0.322913
764	PF3D7_0417400	Pf3D7_04_v3	756294	776603	conserved Plasmodium protein, unknown function	PCHAS_072850	-0.848427	840	515	207	139	361	234	82	61	1.08489	0.616026
765	PF3D7_0417500	Pf3D7_04_v3	777200	779424	memo-like protein	PCHAS_072860	3.55068	16	12	0	0	11	6	3	3	0	0.0896552
766	PF3D7_0417600	Pf3D7_04_v3	780250	783246	conserved Plasmodium protein, unknown function	PCHAS_072870	0.654275	96	56	28	17	46	29	12	4	1.11806	0.849214
767	PF3D7_0417700	Pf3D7_04_v3	784194	786430	conserved Plasmodium protein, unknown function	PCHAS_072880	0.155945	53	37	13	9	24	22	7	3	0.84097	0.790705
768	PF3D7_0417800	Pf3D7_04_v3	787243	789342	cdc2-related protein kinase 1+(CRK1)	PCHAS_072890	1.52504	75	46	31	20	55	30	23	13	0.988406	1
769	PF3D7_0417900	Pf3D7_04_v3	790724	792985	conserved Plasmodium protein, unknown function	PCHAS_072900	1.29084	102	65	24	15	41	23	7	3	1.37815	0.658014
770	PF3D7_0418000	Pf3D7_04_v3	793827	810070	conserved Plasmodium protein, unknown function	PCHAS_072910	0.509507	774	509	225	149	309	203	98	61	0.916588	0.529969
771	PF3D7_0418100	Pf3D7_04_v3	810995	814642	conserved Plasmodium protein, unknown function	PCHAS_072920	0.96214	130	70	34	20	89	64	17	14	1.36923	0.426204
772	PF3D7_0418200	Pf3D7_04_v3	817400	818689	golgi organization and biogenesis factor, putative	PCHAS_072930	3.84615	20	17	3	2	35	19	9	7	0.583333	0.523285
773	PF3D7_0418300	Pf3D7_04_v3	819362	822340	conserved Plasmodium protein, unknown function	PCHAS_072940	-1.34677	255	154	64	45	88	55	31	24	0.71246	0.193041
774	PF3D7_0418400	Pf3D7_04_v3	829963	830594	conserved Plasmodium protein, unknown function	PCHAS_072950	2.65138	9	7	1	1	4	2	1	0	0.444444	1
775	PF3D7_0418500	Pf3D7_04_v3	830989	832428	Bet3 transport protein, putative (BET3p)	PCHAS_072960	4.26738	6	4	3	1	14	7	2	0	3.5	0.312253
776	PF3D7_0418600	Pf3D7_04_v3	834394	840429	regulator of chromosome condensation, putative	PCHAS_072970	-0.749378	271	169	89	56	158	95	42	20	1.23546	0.349245
777	PF3D7_0418700	Pf3D7_04_v3	841196	842905	conserved Plasmodium protein, unknown function	PCHAS_072980	1.35325	88	55	24	18	42	27	16	12	0.715909	0.445967
778	PF3D7_0418800	Pf3D7_04_v3	843562	845169	conserved Plasmodium protein, unknown function	PCHAS_072990	3.39464	10	9	1	1	23	15	2	2	1.15	1
779	PF3D7_0418900	Pf3D7_04_v3	847231	849059	conserved Plasmodium protein, unknown function	PCHAS_073000	1.62879	59	45	17	13	35	21	11	7	0.916795	0.82854
780	PF3D7_0419000	Pf3D7_04_v3	849793	852242	conserved Plasmodium protein, unknown function	PCHAS_073010	2.46364	54	31	18	9	31	24	6	3	1.72222	0.338606
781	PF3D7_0419100	Pf3D7_04_v3	852510	853566	conserved Plasmodium protein, unknown function	PCHAS_073020	1.60289	44	29	8	7	20	12	2	2	1.81818	0.713215
782	PF3D7_0419200	Pf3D7_04_v3	854879	855289	CGI-141 protein homolog, putative	PCHAS_073030	3.32353	10	10	0	0	4	4	1	0	0	0.333333
783	PF3D7_0419300	Pf3D7_04_v3	855898	857049	conserved Plasmodium protein, unknown function	PCHAS_073040	1.11272	50	28	12	9	33	20	4	1	1.98	0.398179
784	PF3D7_0419400	Pf3D7_04_v3	857998	865957	conserved Plasmodium protein, unknown function	PCHAS_073050	0.34466	490	329	112	71	157	99	46	30	0.780124	0.220568
785	PF3D7_0419500	Pf3D7_04_v3	866501	868111	conserved Plasmodium membrane protein, unknown function	PCHAS_073060	0.884328	72	56	20	15	36	22	5	5	2	0.235352
786	PF3D7_0419600	Pf3D7_04_v3	870737	871873	ran binding protein 1, putative	PCHAS_073070	3.43929	22	16	5	5	15	12	6	5	0.568182	0.498196
787	PF3D7_0419700	Pf3D7_04_v3	873138	874115	apical merozoite protein (Pf34)	PCHAS_073080	0.166154	49	35	18	13	21	15	4	4	1.92857	0.410759
788	PF3D7_0419800	Pf3D7_04_v3	874811	875521	60S ribosomal protein L7ae/L30e, putative	PCHAS_073090	2.44492	15	12	6	3	21	12	6	2	1.4	0.740621
789	PF3D7_0419900	Pf3D7_04_v3	878022	893866	phosphatidylinositol 4-kinase, putative	PCHAS_073100	0.477855	1004	660	236	139	382	246	100	60	0.897928	0.417224
790	PF3D7_0420000	Pf3D7_04_v3	894612	904724	zinc finger protein, putative	PCHAS_052150	-0.918991	688	443	209	134	262	157	71	33	1.12099	0.491491
791	PF3D7_0420100	Pf3D7_04_v3	907056	908801	RIO-like serine/threonine kinase, putative (RIO2)	PCHAS_052160	2.60585	100	66	46	31	57	40	12	9	2.185	0.0327867
792	PF3D7_0420200	Pf3D7_04_v3	910187	911971	holo-(acyl-carrier protein) synthase, putative	PCHAS_052180	1.15152	96	63	36	19	61	33	18	11	1.27083	0.517129
793	PF3D7_0420300	Pf3D7_04_v3	917990	928411	transcription factor with AP2 domain(s) (ApiAP2)	PCHAS_052190	-0.327095	402	259	138	99	254	153	100	61	0.87194	0.395024
794	PF3D7_0420400	Pf3D7_04_v3	929340	930140	ribosome recycling factor, putative	PCHAS_052200	2.48872	41	27	13	6	17	10	5	2	1.07805	1
795	PF3D7_0420500	Pf3D7_04_v3	930404	931608	conserved Plasmodium protein, unknown function	PCHAS_052210	2.64646	24	18	9	8	10	7	2	0	1.875	0.69908
796	PF3D7_0420600	Pf3D7_04_v3	932463	934244	conserved Plasmodium protein, unknown function	PCHAS_052220	0.91231	50	32	21	10	33	14	15	7	0.924	0.842037
797	PF3D7_0420700	Pf3D7_04_v3	935031	941875	erythrocyte membrane protein 1, PfEMP1 (VAR)	NA	NA	NA	NA	NA	NA	NA	NA	NA	NA	NA	NA
798	PF3D7_0420900	Pf3D7_04_v3	946169	953773	erythrocyte membrane protein 1, PfEMP1 (VAR)	NA	NA	NA	NA	NA	NA	NA	NA	NA	NA	NA	NA
799	PF3D7_0421100	Pf3D7_04_v3	958067	965611	erythrocyte membrane protein 1, PfEMP1 (VAR)	NA	NA	NA	NA	NA	NA	NA	NA	NA	NA	NA	NA
800	PF3D7_0421200	Pf3D7_04_v3	967087	968273	rifin (RIF)	NA	NA	NA	NA	NA	NA	NA	NA	NA	NA	NA	NA
801	PF3D7_0421300	Pf3D7_04_v3	969031	976591	erythrocyte membrane protein 1, PfEMP1 (VAR)	NA	NA	NA	NA	NA	NA	NA	NA	NA	NA	NA	NA
802	PF3D7_0421700	Pf3D7_04_v3	987842	994360	conserved Plasmodium protein, unknown function	PCHAS_052230	0.442149	395	242	128	64	153	83	55	22	0.90145	0.57185
803	PF3D7_0421800	Pf3D7_04_v3	995998	996252	conserved Plasmodium protein, unknown function	PCHAS_052240	1.05952	8	3	4	0	4	1	1	0	2	1
804	PF3D7_0421900	Pf3D7_04_v3	997240	997455	conserved Plasmodium protein, unknown function	PCHAS_052250	1.22535	13	10	5	4	3	2	0	0	Inf	0.548872
805	PF3D7_0422000	Pf3D7_04_v3	998647	1000185	steroid dehydrogenase, putative	PCHAS_052260	3.30841	21	17	7	7	20	10	4	1	1.66667	0.515907
806	PF3D7_0422100	Pf3D7_04_v3	1001613	1002770	transmembrane emp24 domain-containing protein, putative	PCHAS_052270	1.77922	44	27	12	8	23	14	10	8	0.627273	0.446439
807	PF3D7_0422200	Pf3D7_04_v3	1004462	1017247	erythrocyte membrane-associated antigen	PCHAS_052280	-1.27435	946	620	226	157	328	228	87	61	0.900683	0.473116
808	PF3D7_0422300	Pf3D7_04_v3	1022487	1024166	alpha tubulin 2	PCHAS_052290	5.13778	2	1	0	0	47	27	20	16	0	1
809	PF3D7_0422400	Pf3D7_04_v3	1026648	1027399	40S ribosomal protein S19, putative	PCHAS_052300	4.41176	8	6	1	1	11	9	2	1	0.6875	1
810	PF3D7_0422500	Pf3D7_04_v3	1029329	1037953	pre-mRNA-splicing helicase BRR2, putative (BRR2)	PCHAS_052310	1.95894	387	264	95	59	249	159	65	35	0.94037	0.786119
811	PF3D7_0422600	Pf3D7_04_v3	1038697	1039119	conserved Plasmodium protein, unknown function	PCHAS_052320	3.67857	9	7	0	0	14	8	2	0	0	0.52
812	PF3D7_0422700	Pf3D7_04_v3	1040470	1041642	eukaryotic initiation factor, putative	PCHAS_052330	4.72308	6	3	3	2	44	21	6	5	3.66667	0.129917
813	PF3D7_0422800	Pf3D7_04_v3	1042564	1044896	serpentine receptor, putative (PfSR12)	PCHAS_052340	2.29574	49	34	13	6	32	20	11	7	0.7718	0.640022
814	PF3D7_0422900	Pf3D7_04_v3	1045381	1046696	conserved Plasmodium protein, unknown function	PCHAS_052350	3.2438	25	20	5	3	20	11	8	5	0.5	0.351864
815	PF3D7_0423000	Pf3D7_04_v3	1047696	1048478	conserved Plasmodium protein, unknown function	PCHAS_052360	0.115385	51	32	13	7	22	16	3	1	1.86928	0.54079
816	PF3D7_0423100	Pf3D7_04_v3	1049270	1049894	clathrin assembly protein, putative	PCHAS_052370	4.67808	8	6	2	2	8	6	2	1	1	1
817	PF3D7_0423200	Pf3D7_04_v3	1050407	1050974	BSD domain, putative	PCHAS_052380	3	15	8	4	3	10	7	4	1	0.666667	0.695149
818	PF3D7_0423300	Pf3D7_04_v3	1051576	1053006	conserved Plasmodium protein, unknown function	PCHAS_052390	-0.369748	104	66	28	23	21	11	8	6	0.706731	0.465837
819	PF3D7_0423400	Pf3D7_04_v3	1055665	1056318	asparagine-rich protein (AARP)	PCHAS_052400	0.447005	28	18	9	6	11	6	1	1	3.53571	0.414306
820	PF3D7_0423500	Pf3D7_04_v3	1058997	1060551	glideosome associated protein with multiple membrane spans 2+(GAPM2)	PCHAS_052410	4.47849	11	6	6	5	36	23	12	8	1.63636	0.529866
821	PF3D7_0423600	Pf3D7_04_v3	1061790	1066628	conserved Plasmodium protein, unknown function	PCHAS_052420	-0.385236	314	203	67	54	124	71	33	20	0.801776	0.393515
822	PF3D7_0423700	Pf3D7_04_v3	1071435	1071845	early transcribed membrane protein 4+(ETRAMP4)	NA	NA	19	14	8	5	7	6	2	0	1.47368	1
823	PF3D7_0423800	Pf3D7_04_v3	1076347	1077534	conserved Plasmodium protein, unknown function	NA	NA	49	32	12	7	29	18	5	4	1.42041	0.591588
824	PF3D7_0423900	Pf3D7_04_v3	1077926	1078488	probable protein, unknown function	NA	NA	38	26	13	7	4	2	1	0	1.36842	1
825	PF3D7_0424000	Pf3D7_04_v3	1080959	1082189	Plasmodium exported protein (PHISTc), unknown function	NA	NA	108	62	25	15	26	16	4	3	1.50463	0.602929
826	PF3D7_0424100	Pf3D7_04_v3	1082363	1084150	reticulocyte binding protein homologue 5+(RH5)	NA	NA	47	28	20	10	17	11	5	4	1.44681	0.594735
827	PF3D7_0424200	Pf3D7_04_v3	1085979	1091277	reticulocyte binding protein homologue 4+(RH4)	NA	NA	296	192	88	53	104	59	22	16	1.40541	0.213784
828	PF3D7_0424400	Pf3D7_04_v3	1099811	1107111	surface-associated interspersed gene 4.2, (SURFIN4.2) (SURF4.2)	NA	NA	551	266	235	90	119	65	46	23	1.10333	0.639765
829	PF3D7_0424500	Pf3D7_04_v3	1110060	1112293	serine/threonine protein kinase, FIKK family (FIKK4.1)	NA	NA	46	28	19	12	42	27	11	7	1.57708	0.395621
830	PF3D7_0424600	Pf3D7_04_v3	1113345	1114486	Plasmodium exported protein (PHISTb), unknown function	NA	NA	38	24	16	5	10	8	2	0	2.10526	0.487453
831	PF3D7_0424700	Pf3D7_04_v3	1118430	1122414	serine/threonine protein kinase, FIKK family (FIKK4.2)	NA	NA	95	58	39	18	41	19	21	8	0.801504	0.509344
832	PF3D7_0424800	Pf3D7_04_v3	1123986	1125004	Plasmodium exported protein (PHISTb), unknown function	NA	NA	68	39	28	18	15	11	5	4	1.23529	0.791715
833	PF3D7_0424900	Pf3D7_04_v3	1127779	1128802	Plasmodium exported protein (PHISTa), unknown function	NA	NA	29	13	12	2	11	4	7	3	0.650246	0.549814
834	PF3D7_0425100	Pf3D7_04_v3	1134415	1135175	Plasmodium exported protein (hyp6), unknown function	NA	NA	32	10	19	2	19	10	10	4	1.12813	1
835	PF3D7_0425200	Pf3D7_04_v3	1136586	1137385	Plasmodium exported protein (hyp15), unknown function	NA	NA	65	24	36	10	16	2	11	3	0.805594	0.657331
836	PF3D7_0425400	Pf3D7_04_v3	1143992	1144824	Plasmodium exported protein (PHISTa), unknown function	NA	NA	NA	NA	NA	NA	NA	NA	NA	NA	NA	NA
837	PF3D7_0425500	Pf3D7_04_v3	1146672	1147697	stevor	NA	NA	NA	NA	NA	NA	NA	NA	NA	NA	NA	NA
838	PF3D7_0425700	Pf3D7_04_v3	1152504	1153633	rifin (RIF)	NA	NA	NA	NA	NA	NA	NA	NA	NA	NA	NA	NA
839	PF3D7_0425800	Pf3D7_04_v3	1156423	1167821	erythrocyte membrane protein 1, PfEMP1 (VAR)	NA	NA	NA	NA	NA	NA	NA	NA	NA	NA	NA	NA
840	PF3D7_0425900	Pf3D7_04_v3	1169980	1171184	rifin (RIF)	NA	NA	NA	NA	NA	NA	NA	NA	NA	NA	NA	NA
841	PF3D7_0426000	Pf3D7_04_v3	1173053	1180226	erythrocyte membrane protein 1, PfEMP1 (VAR)	NA	NA	NA	NA	NA	NA	NA	NA	NA	NA	NA	NA
842	PF3D7_0500100	Pf3D7_05_v3	20929	28456	erythrocyte membrane protein 1, PfEMP1 (VAR)	NA	NA	NA	NA	NA	NA	NA	NA	NA	NA	NA	NA
843	PF3D7_0500400	Pf3D7_05_v3	33056	34378	rifin (RIF)	NA	NA	NA	NA	NA	NA	NA	NA	NA	NA	NA	NA
844	PF3D7_0500500	Pf3D7_05_v3	36464	37564	rifin (RIF)	NA	NA	NA	NA	NA	NA	NA	NA	NA	NA	NA	NA
845	PF3D7_0500800	Pf3D7_05_v3	43327	47761	mature parasite-infected erythrocyte surface antigen,erythrocyte membrane protein 2+(MESA)	NA	NA	109	62	45	27	26	15	10	6	1.07339	1
846	PF3D7_0500900	Pf3D7_05_v3	50422	52510	serine/threonine protein kinase, FIKK family (FIKK5)	NA	NA	77	52	22	9	16	12	3	2	1.52381	0.760525
847	PF3D7_0501000	Pf3D7_05_v3	55841	56872	Plasmodium exported protein, unknown function	NA	NA	34	25	12	7	13	6	6	3	0.764706	0.762432
848	PF3D7_0501100.1	Pf3D7_05_v3	58037	59726	heat shock protein 40, type II (HSP40)	NA	NA	17	9	8	3	17	9	7	3	1.14286	1
849	PF3D7_0501100.2	Pf3D7_05_v3	58037	59726	heat shock protein 40, type II	NA	NA	NA	NA	NA	NA	NA	NA	NA	NA	NA	NA
850	PF3D7_0501200	Pf3D7_05_v3	64065	65489	parasite-infected erythrocyte surface protein (PIESP2)	NA	NA	45	24	25	11	12	8	3	3	2.22222	0.365499
851	PF3D7_0501300	Pf3D7_05_v3	68930	70113	skeleton-binding protein 1+(SBP1)	NA	NA	33	15	17	14	15	14	7	5	1.1039	1
852	PF3D7_0501400	Pf3D7_05_v3	74509	79842	interspersed repeat antigen (FIRA)	NA	NA	86	39	38	28	17	9	7	2	1.07309	1
853	PF3D7_0501500	Pf3D7_05_v3	81134	82336	rhoptry-associated protein 3+(RAP3)	NA	NA	29	19	6	4	15	9	7	6	0.44335	0.215481
854	PF3D7_0501600	Pf3D7_05_v3	84041	85237	rhoptry-associated protein 2+(RAP2)	NA	NA	23	13	11	4	12	8	4	1	1.43478	0.74553
855	PF3D7_0501700	Pf3D7_05_v3	86820	89201	anaphase promoting complex subunit, putative	PCHAS_110120	1.38966	86	53	25	17	37	19	7	5	1.53654	0.509281
856	PF3D7_0501800	Pf3D7_05_v3	91361	94591	chromosome assembly factor 1+(CAF1)	PCHAS_110130	1.47677	113	57	36	24	62	33	26	14	0.7597	0.363874
857	PF3D7_0501900	Pf3D7_05_v3	95161	96633	conserved Plasmodium protein, unknown function	PCHAS_110140	2.90026	40	28	14	8	19	12	4	3	1.6625	0.56019
858	PF3D7_0502000	Pf3D7_05_v3	97657	101895	conserved Plasmodium protein, unknown function	PCHAS_110150	1.46226	181	111	49	31	91	60	19	12	1.2966	0.468943
859	PF3D7_0502100	Pf3D7_05_v3	102193	102897	HCNGP-like protein	PCHAS_110160	2.04701	41	27	10	4	12	9	2	2	1.46341	1
860	PF3D7_0502200	Pf3D7_05_v3	104256	105737	conserved Plasmodium membrane protein, unknown function	PCHAS_110170	1.65914	72	44	26	22	36	24	8	5	1.625	0.39512
861	PF3D7_0502300	Pf3D7_05_v3	107075	107938	conserved Plasmodium protein, unknown function	PCHAS_110180	-0.0383275	43	29	14	9	30	14	4	2	2.44186	0.178467
862	PF3D7_0502400	Pf3D7_05_v3	109898	111691	ring-stage membrane protein 1,merozoite surface protein 8+(MSP8)	PCHAS_110190	-0.713568	122	83	36	21	40	22	16	13	0.737705	0.468333
863	PF3D7_0502500	Pf3D7_05_v3	114149	115933	conserved Plasmodium protein, unknown function	NA	NA	102	75	25	22	28	14	7	5	0.980392	1
864	PF3D7_0502600	Pf3D7_05_v3	116451	119969	conserved Plasmodium protein, unknown function	PCHAS_110200	0.870641	220	140	42	32	73	54	22	16	0.633471	0.159158
865	PF3D7_0502700	Pf3D7_05_v3	120107	121455	conserved Plasmodium protein, unknown function	PCHAS_110210	1.85063	36	27	8	6	27	18	8	8	0.75	0.778953
866	PF3D7_0502800	Pf3D7_05_v3	122449	122862	DnaJ protein, putative	PCHAS_110220	3.0146	19	13	5	3	7	7	5	2	0.368421	0.247369
867	PF3D7_0502900	Pf3D7_05_v3	123332	123904	mitochondrial inner membrane TIM10 associated protein, putative	PCHAS_110230	4.5	6	3	4	4	7	4	3	2	1.55556	1
868	PF3D7_0503000	Pf3D7_05_v3	125116	126514	organelle ribosomal protein L28 precursor, putative	PCHAS_110240	2.23664	39	31	7	6	23	15	9	7	0.458689	0.253822
869	PF3D7_0503100	Pf3D7_05_v3	127064	128677	4-diphosphocytidyl-2c-methyl-D-erythritol kinase (CMK), putative	PCHAS_110250	1.40596	101	60	22	13	47	33	16	9	0.639851	0.252016
870	PF3D7_0503200	Pf3D7_05_v3	130453	133392	conserved Plasmodium protein, unknown function	PCHAS_110260	1.90501	126	86	35	23	78	50	23	10	0.942029	0.87909
871	PF3D7_0503300	Pf3D7_05_v3	135004	135930	Ser/Arg-rich splicing factor, putative	PCHAS_110270	3.26299	20	17	4	3	28	23	9	9	0.622222	0.539046
872	PF3D7_0503400	Pf3D7_05_v3	140710	141471	actin-depolymerizing factor 1+(ADF1)	PCHAS_110280	4.32787	NA	NA	NA	NA	8	7	2	2	NA	NA
873	PF3D7_0503500	Pf3D7_05_v3	142871	145423	protein kinase, putative	PCHAS_110290	1.21882	172	98	47	35	81	48	22	11	1.00608	1
874	PF3D7_0503600	Pf3D7_05_v3	146639	150131	myosin B+(MyoB)	PCHAS_110300	3.53808	92	72	25	14	67	45	21	16	0.866977	0.736071
875	PF3D7_0503800	Pf3D7_05_v3	151422	152384	60S ribosomal protein L31, putative	PCHAS_110310	4.19167	6	5	3	2	10	4	2	1	2.5	0.610792
876	PF3D7_0503900	Pf3D7_05_v3	153889	156057	conserved Plasmodium protein, unknown function	PCHAS_110320	1.64804	56	38	10	8	41	25	11	7	0.665584	0.470281
877	PF3D7_0504000	Pf3D7_05_v3	157625	164968	cation transporting P-ATPase (ATPase3)	NA	NA	334	237	88	60	178	119	44	36	1.06587	0.837348
878	PF3D7_0504100	Pf3D7_05_v3	165650	166642	AN1-like zinc finger family protein	PCHAS_110340	2.66667	12	10	4	3	9	5	1	1	3	0.616905
879	PF3D7_0504200	Pf3D7_05_v3	167649	169502	ATP-dependent helicase, putative	PCHAS_110350	2.30876	67	49	13	5	44	32	14	11	0.609808	0.281469
880	PF3D7_0504300	Pf3D7_05_v3	169549	170590	conserved Plasmodium protein, unknown function	PCHAS_110360	1.94643	45	36	8	6	10	6	1	1	1.77778	1
881	PF3D7_0504400	Pf3D7_05_v3	172150	174417	ATP-dependent helicase, putative	PCHAS_110370	2.64238	102	61	23	15	65	45	16	11	0.916054	0.85641
882	PF3D7_0504500	Pf3D7_05_v3	174989	176433	conserved Plasmodium protein, unknown function	PCHAS_110380	2.76727	27	20	3	3	22	14	6	5	0.407407	0.290406
883	PF3D7_0504600	Pf3D7_05_v3	177410	178555	3-methyl-2-oxobutanoate dehydrogenase (lipoamide), putative	PCHAS_110390	3.84777	31	22	10	8	35	23	10	10	1.12903	1
884	PF3D7_0504700	Pf3D7_05_v3	180421	187470	conserved Plasmodium protein, unknown function	NA	NA	353	224	101	64	123	77	28	19	1.25688	0.360857
885	PF3D7_0504800	Pf3D7_05_v3	187813	204732	conserved Plasmodium protein, unknown function	PCHAS_110410	-0.466395	1055	745	279	195	388	250	94	68	1.09158	0.553928
886	PF3D7_0504900	Pf3D7_05_v3	206450	208375	conserved Plasmodium protein, unknown function	PCHAS_110420	3.7093	5	3	2	2	15	9	5	3	1.2	1
887	PF3D7_0505000	Pf3D7_05_v3	209062	218189	conserved Plasmodium membrane protein, unknown function	PCHAS_110430	-0.237647	517	322	129	87	194	123	47	30	1.02992	0.924756
888	PF3D7_0505100	Pf3D7_05_v3	220839	229253	conserved Plasmodium protein, unknown function	PCHAS_110440	0.670298	468	332	128	102	222	148	62	47	0.979322	0.930244
889	PF3D7_0505200	Pf3D7_05_v3	230695	232392	actin-like protein, putative	PCHAS_110450	2.95221	79	59	26	20	47	29	12	10	1.28903	0.567783
890	PF3D7_0505300	Pf3D7_05_v3	233815	235650	UDP-N-acetyl glucosamine:UMP antiporter	PCHAS_110460	0.826514	98	72	13	8	35	26	5	4	0.928571	1
891	PF3D7_0505400	Pf3D7_05_v3	236143	238365	conserved Plasmodium protein, unknown function	PCHAS_110470	1.94054	94	71	28	21	74	54	21	15	1.04965	1
892	PF3D7_0505500	Pf3D7_05_v3	239456	243880	DNA repair protein, putative	PCHAS_110480	2.66667	111	75	40	28	128	83	38	29	1.21385	0.514379
893	PF3D7_0505600	Pf3D7_05_v3	245933	246934	conserved Plasmodium protein, unknown function	PCHAS_110490	1.63664	39	28	13	9	17	10	2	0	2.83333	0.324327
894	PF3D7_0505700	Pf3D7_05_v3	247801	250575	conserved Plasmodium membrane protein, unknown function	PCHAS_110500	-1.75649	161	112	46	33	45	34	9	3	1.42857	0.455487
895	PF3D7_0505800	Pf3D7_05_v3	252047	252606	small ubiquitin-related modifier, putative (SUMO)	PCHAS_110510	4.24	NA	NA	NA	NA	3	1	1	1	NA	NA
896	PF3D7_0505900	Pf3D7_05_v3	254473	255517	conserved Plasmodium protein, unknown function	PCHAS_110520	3.09524	5	3	5	4	8	2	3	1	2.66667	0.386997
897	PF3D7_0506000	Pf3D7_05_v3	256225	257378	conserved Plasmodium protein, unknown function	PCHAS_110530	1.27236	33	22	10	5	17	12	3	1	1.71717	0.524245
898	PF3D7_0506100	Pf3D7_05_v3	257748	258831	60S ribosomal subunit protein L24-2, putative	PCHAS_110540	3.21569	22	18	5	4	10	8	2	2	1.13636	1
899	PF3D7_0506200	Pf3D7_05_v3	259764	260747	transcription initiation factor TFiid, TATA-binding protein (TBP)	PCHAS_110550	1.69419	52	36	15	13	24	18	8	7	0.865385	0.802441
900	PF3D7_0506300	Pf3D7_05_v3	260961	262184	conserved Plasmodium protein, unknown function	PCHAS_110560	0.899263	56	40	11	6	31	22	6	4	1.01488	1
901	PF3D7_0506400	Pf3D7_05_v3	262672	263925	conserved Plasmodium protein, unknown function	PCHAS_110570	1.37931	7	6	4	3	9	6	2	1	2.57143	0.635117
902	PF3D7_0506500	Pf3D7_05_v3	265595	278345	conserved Plasmodium protein, unknown function	PCHAS_110580	-1.37889	740	508	194	138	220	162	50	35	1.15351	0.440309
903	PF3D7_0506700	Pf3D7_05_v3	280886	283345	conserved Plasmodium protein, unknown function	PCHAS_110600	0.03663	107	60	48	31	66	45	17	11	1.74162	0.0943196
904	PF3D7_0506800	Pf3D7_05_v3	284691	288023	conserved Plasmodium protein, unknown function	PCHAS_110610	1.89774	198	117	49	36	76	52	22	17	0.854913	0.657943
905	PF3D7_0506900	Pf3D7_05_v3	288776	291055	rhomboid protease ROM4 (ROM4)	PCHAS_110620	1.8643	34	14	12	5	39	23	19	15	0.724458	0.521406
906	PF3D7_0507000	Pf3D7_05_v3	292696	293474	conserved Plasmodium protein, unknown function	PCHAS_110630	2.98095	7	6	0	0	2	1	0	0	NA	1
907	PF3D7_0507100	Pf3D7_05_v3	294668	295903	60S ribosomal protein L4, putative	PCHAS_110640	3.95377	32	25	12	8	44	31	13	9	1.26923	0.64708
908	PF3D7_0507200	Pf3D7_05_v3	298427	300736	subtilisin-like protease 3, putative (SUB3)	PCHAS_110650	-0.236671	87	53	18	13	51	38	11	8	0.959248	1
909	PF3D7_0507300	Pf3D7_05_v3	301930	304611	conserved Plasmodium protein, unknown function	PCHAS_110660	-0.403135	235	147	71	47	75	44	20	16	1.13298	0.779284
910	PF3D7_0507400	Pf3D7_05_v3	305961	306422	conserved Plasmodium protein, unknown function	PCHAS_110670	0.79085	18	15	4	2	10	6	1	1	2.22222	0.643122
911	PF3D7_0507500	Pf3D7_05_v3	307490	309556	subtilisin-like protease 1+(SUB1)	PCHAS_110680	1.56541	59	41	14	10	57	35	14	9	0.966102	1
912	PF3D7_0507600	Pf3D7_05_v3	313199	315157	cell differentiation protein, putative (CAF40)	PCHAS_110690	1.71166	72	50	21	14	56	32	22	18	0.742424	0.479601
913	PF3D7_0507700	Pf3D7_05_v3	316766	318361	nuclear protein localization protein 4, putative (NPL4)	PCHAS_110700	2.94727	40	29	10	8	40	24	7	5	1.42857	0.5979
914	PF3D7_0507800	Pf3D7_05_v3	322239	326822	conserved Plasmodium protein, unknown function	PCHAS_110710	-0.56516	217	136	52	35	101	67	29	20	0.834578	0.508202
915	PF3D7_0507900	Pf3D7_05_v3	327656	328316	conserved Plasmodium protein, unknown function	PCHAS_110720	2.29915	9	7	2	1	7	6	1	0	1.55556	1
916	PF3D7_0508000	Pf3D7_05_v3	328666	329715	6-cysteine protein (P38)	PCHAS_110730	1.38395	74	36	30	21	23	13	9	7	1.03604	1
917	PF3D7_0508100	Pf3D7_05_v3	331680	336704	SET domain protein, putative (SET9)	PCHAS_110740	2.02389	232	156	67	52	147	83	39	30	1.08853	0.735847
918	PF3D7_0508200	Pf3D7_05_v3	337426	339025	longevity-assurance (LAG1) domain protein, putative	PCHAS_110750	3.20282	8	5	0	0	22	18	4	3	0	0.551492
919	PF3D7_0508300	Pf3D7_05_v3	342205	343233	triose phosphate transporter (oTPT)	PCHAS_110760	3.23684	23	13	10	6	22	14	5	4	1.91304	0.375305
920	PF3D7_0508400	Pf3D7_05_v3	344931	346744	transcription factor IIb, putative	PCHAS_110770	2.91257	48	32	12	8	35	17	10	6	0.875	0.81223
921	PF3D7_0508500	Pf3D7_05_v3	347219	355039	guanidine nucleotide exchange factor (RCC1)	PCHAS_110780	1.42364	350	228	90	65	169	111	49	36	0.88688	0.54457
922	PF3D7_0508600	Pf3D7_05_v3	356222	357010	conserved Plasmodium protein, unknown function	PCHAS_110790	1.42748	40	21	11	10	17	9	2	1	2.3375	0.490716
923	PF3D7_0508700	Pf3D7_05_v3	358261	362733	Pre-mRNA-processing ATP-dependent RNA helicase prp5, putative (PRP5)	PCHAS_110800	1.6	211	150	69	51	123	77	27	20	1.48973	0.14454
924	PF3D7_0508800	Pf3D7_05_v3	363588	364442	single-stranded DNA-binding protein (SSB)	PCHAS_110810	2.75352	34	25	7	4	19	13	6	2	0.651961	0.53502
925	PF3D7_0508900	Pf3D7_05_v3	367022	376426	conserved Plasmodium protein, unknown function	PCHAS_110820	-0.779834	597	383	182	118	177	103	60	34	0.89933	0.54284
926	PF3D7_0509000	Pf3D7_05_v3	376855	378452	SNAP protein (soluble N-ethylmaleimide-sensitive factor Attachment Protein), putative	PCHAS_110830	4.28523	12	11	3	2	16	12	4	3	1	1
927	PF3D7_0509100	Pf3D7_05_v3	381077	386203	chromosome condensation protein, putative	PCHAS_110840	1.66979	171	107	55	33	101	60	23	19	1.41241	0.229428
928	PF3D7_0509200	Pf3D7_05_v3	386956	388505	leucine-rich repeat protein (LRR2)	PCHAS_110850	2.76923	38	30	12	8	26	21	4	3	2.05263	0.387084
929	PF3D7_0509300	Pf3D7_05_v3	388696	389191	conserved Plasmodium protein, unknown function	PCHAS_110860	2.35652	11	8	6	1	7	6	3	2	1.27273	1
930	PF3D7_0509400	Pf3D7_05_v3	389914	398997	RNA polymerase I+(RNAPI)	PCHAS_110870	1.83288	305	206	87	61	197	112	51	30	1.10183	0.693278
931	PF3D7_0509500	Pf3D7_05_v3	401437	402771	conserved Plasmodium protein, unknown function	PCHAS_110880	0.673423	40	28	12	8	25	17	8	7	0.9375	1
932	PF3D7_0509600	Pf3D7_05_v3	403342	405642	asparagine-tRNA ligase, putative	PCHAS_110890	1.66759	101	67	24	18	51	29	17	12	0.712871	0.361788
933	PF3D7_0509700	Pf3D7_05_v3	405961	407897	conserved Plasmodium protein, unknown function	PCHAS_110900	0.524051	57	46	17	12	19	11	5	5	1.13333	1
934	PF3D7_0509800	Pf3D7_05_v3	410268	415308	phosphatidylinositol 4-kinase	PCHAS_110910	1.75625	169	107	46	35	96	70	32	29	0.816568	0.50566
935	PF3D7_0509900	Pf3D7_05_v3	416365	417309	conserved Plasmodium protein, unknown function	PCHAS_110920	2.69745	29	23	7	5	18	15	4	3	1.08621	1
936	PF3D7_0510000	Pf3D7_05_v3	418136	421425	conserved Plasmodium protein, unknown function	PCHAS_110930	0.946292	105	83	29	20	35	21	13	9	0.74359	0.432719
937	PF3D7_0510100	Pf3D7_05_v3	422746	430353	conserved Plasmodium protein, unknown function	PCHAS_110940	-0.871795	422	271	102	75	155	113	45	33	0.832543	0.408467
938	PF3D7_0510200	Pf3D7_05_v3	437495	439738	peptidyl-prolyl cis-trans isomerase (CYP87)	PCHAS_110950	3.24766	62	46	15	12	45	30	6	4	1.81452	0.331416
939	PF3D7_0510300	Pf3D7_05_v3	440779	441879	conserved Plasmodium protein, unknown function	PCHAS_110960	3.04878	8	5	4	2	12	11	6	4	1	1
940	PF3D7_0510400	Pf3D7_05_v3	444260	445579	conserved Plasmodium protein, unknown function	PCHAS_110970	2.66515	77	51	21	14	26	19	6	6	1.18182	1
941	PF3D7_0510500	Pf3D7_05_v3	445983	448502	topoisomerase I	PCHAS_110980	3.52443	59	35	20	16	41	31	8	5	1.73729	0.275968
942	PF3D7_0510700	Pf3D7_05_v3	459301	460344	conserved Plasmodium protein, unknown function	PCHAS_110990	0.495677	57	36	15	12	24	17	6	5	1.05263	1
943	PF3D7_0510800	Pf3D7_05_v3	461017	464399	conserved Plasmodium protein, unknown function	PCHAS_111000	3.24922	55	35	18	14	33	22	6	6	1.8	0.335882
944	PF3D7_0511000	Pf3D7_05_v3	467585	468100	translationally controlled tumor protein homolog, putative	PCHAS_111020	4.59064	9	6	1	1	9	7	1	1	1	1
945	PF3D7_0511100	Pf3D7_05_v3	469276	469842	conserved Plasmodium protein, unknown function	PCHAS_111030	2.55462	9	4	5	2	5	4	1	1	2.77778	0.612616
946	PF3D7_0511200	Pf3D7_05_v3	471055	474058	stearoyl-CoA delta 9+desaturase, putative	PCHAS_111040	3.451	58	36	17	12	54	38	10	7	1.58276	0.390267
947	PF3D7_0511300	Pf3D7_05_v3	474487	478882	MORN repeat protein, putative	PCHAS_111050	1.50176	149	99	33	22	71	40	19	12	0.827623	0.623451
948	PF3D7_0511400	Pf3D7_05_v3	481423	482568	conserved Plasmodium protein, unknown function	PCHAS_111060	0.375328	65	30	28	11	17	11	7	2	1.04615	1
949	PF3D7_0511500	Pf3D7_05_v3	486602	516787	RNA pseudouridylate synthase, putative	PCHAS_111070	0.474605	1294	901	358	252	597	395	160	113	1.03229	0.789553
950	PF3D7_0511600	Pf3D7_05_v3	517259	517885	conserved Plasmodium protein, unknown function	PCHAS_111080	0.581731	11	7	5	5	10	6	4	4	1.13636	1
951	PF3D7_0511700	Pf3D7_05_v3	519129	520078	kinase binding protein CGI-121, putative	NA	NA	21	16	4	2	9	6	3	2	0.571429	0.659406
952	PF3D7_0511800	Pf3D7_05_v3	520720	522693	myo-inositol 1-phosphate synthase, putative	PCHAS_111100	3.38079	29	22	10	8	37	25	6	5	2.12644	0.264954
953	PF3D7_0511900	Pf3D7_05_v3	525026	527218	conserved Plasmodium protein, unknown function	PCHAS_111110	0.883562	92	67	16	13	27	19	3	3	1.56522	0.764755
954	PF3D7_0512000	Pf3D7_05_v3	527639	528666	prefoldin subunit, putative	PCHAS_111120	3.70588	3	3	0	0	2	1	2	0	0	0.428571
955	PF3D7_0512100	Pf3D7_05_v3	528846	529409	conserved Plasmodium protein, unknown function	PCHAS_111130	3.01562	16	11	3	1	12	9	2	1	1.125	1
956	PF3D7_0512200	Pf3D7_05_v3	529934	531901	glutathione synthetase (GS)	PCHAS_111140	2.21527	112	63	20	14	72	47	18	12	0.714286	0.368366
957	PF3D7_0512300	Pf3D7_05_v3	533556	534338	CDK-activating kinase assembly factor (MAT1)	PCHAS_111150	3.90385	14	11	4	3	20	11	5	4	1.14286	1
958	PF3D7_0512400	Pf3D7_05_v3	536273	536977	conserved Plasmodium protein, unknown function	PCHAS_111160	0.397436	47	30	12	8	13	10	1	1	3.31915	0.439696
959	PF3D7_0512500	Pf3D7_05_v3	539731	542593	conserved Plasmodium protein, unknown function	PCHAS_111180	1.98776	84	62	16	9	41	27	11	8	0.709957	0.503471
960	PF3D7_0512600	Pf3D7_05_v3	544540	545993	Rab GTPase 1b (Rab1b)	PCHAS_111190	4.64	4	4	1	0	8	5	1	1	2	1
961	PF3D7_0512700	Pf3D7_05_v3	546734	547579	orotate phosphoribosyltransferase (OPRT)	PCHAS_111200	1.69751	25	20	6	5	23	18	5	5	1.104	1
962	PF3D7_0512800	Pf3D7_05_v3	548406	553340	conserved Plasmodium protein, unknown function	PCHAS_111210	-0.326642	259	177	58	43	104	76	28	22	0.831771	0.510944
963	PF3D7_0512900	Pf3D7_05_v3	553990	554787	conserved Plasmodium protein, unknown function	PCHAS_111220	2.29434	36	27	11	7	9	5	2	2	1.375	1
964	PF3D7_0513000	Pf3D7_05_v3	555264	556073	conserved Plasmodium protein, unknown function	PCHAS_111230	3.171	21	19	5	3	20	14	3	1	1.5873	0.706455
965	PF3D7_0513100	Pf3D7_05_v3	557039	558012	conserved Plasmodium protein, unknown function	PCHAS_111240	3.9004	12	8	4	3	23	18	5	4	1.53333	0.702405
966	PF3D7_0513200	Pf3D7_05_v3	559513	568384	conserved Plasmodium protein, unknown function	PCHAS_111250	0.447702	377	256	94	65	159	110	48	27	0.825928	0.3571
967	PF3D7_0513300	Pf3D7_05_v3	569182	569919	purine nucleoside phosphorylase (PNP)	PCHAS_111260	3.47347	15	8	11	6	20	14	5	2	2.93333	0.131812
968	PF3D7_0513400	Pf3D7_05_v3	571058	572661	GTP binding protein, putative	PCHAS_111270	3.53497	15	10	7	5	20	18	3	3	3.11111	0.165322
969	PF3D7_0513500	Pf3D7_05_v3	573588	574248	mitochondrial matrix protein, putative	PCHAS_111280	3.83065	3	3	1	1	14	12	1	1	4.66667	0.385965
970	PF3D7_0513600	Pf3D7_05_v3	574941	578505	deoxyribodipyrimidine photolyase (photoreactivating enzyme, DNA photolyase), putative	PCHAS_111290	0.477089	123	74	34	18	67	49	13	10	1.42464	0.390312
971	PF3D7_0513700	Pf3D7_05_v3	581227	584124	secreted ookinete protein, putative (PSOP12)	PCHAS_111300	1.66939	78	48	22	16	47	28	12	9	1.1047	0.844117
972	PF3D7_0513800	Pf3D7_05_v3	585357	585980	Rab GTPase 1a (RAB1a)	PCHAS_111310	4.21739	2	2	1	1	12	6	2	2	3	0.464706
973	PF3D7_0513900	Pf3D7_05_v3	587752	588677	conserved Plasmodium protein, unknown function	PCHAS_111320	2.82661	35	25	7	6	19	14	2	1	1.9	0.705214
974	PF3D7_0514000	Pf3D7_05_v3	588921	590769	tubulin-tyrosine ligase, putative (TTL)	PCHAS_111330	4.19762	17	16	2	2	25	19	10	7	0.294118	0.178221
975	PF3D7_0514100	Pf3D7_05_v3	591338	595663	helicase, belonging to UvrD family, putative	PCHAS_111340	0.405274	201	138	63	49	110	75	26	16	1.32606	0.311356
976	PF3D7_0514200	Pf3D7_05_v3	596818	599421	conserved Plasmodium protein, unknown function	PCHAS_111350	-0.00346021	116	88	29	21	49	26	14	9	0.875	0.712881
977	PF3D7_0514300	Pf3D7_05_v3	600047	603433	aspartyl-tRNA synthetase, putative	PCHAS_111360	0.912234	182	118	46	35	82	54	23	18	0.901099	0.771395
978	PF3D7_0514500	Pf3D7_05_v3	605027	606330	conserved Plasmodium membrane protein, unknown function	PCHAS_111370	2.83721	23	18	4	3	23	17	4	4	1	1
979	PF3D7_0514600	Pf3D7_05_v3	607105	608451	ribose 5-phosphate epimerase, putative	PCHAS_111380	3.51271	8	6	2	1	15	8	5	2	0.75	1
980	PF3D7_0514700	Pf3D7_05_v3	610089	614771	conserved Plasmodium protein, unknown function	PCHAS_111390	0.0634615	266	177	67	47	78	52	25	16	0.785865	0.40719
981	PF3D7_0514800	Pf3D7_05_v3	615282	617993	kinase, putative	PCHAS_111400	0.128461	171	114	44	30	52	34	12	12	1.11501	0.85984
982	PF3D7_0514900	Pf3D7_05_v3	618629	619945	conserved Plasmodium protein, unknown function	PCHAS_111410	0.805936	82	55	14	8	30	21	11	6	0.465632	0.0971965
983	PF3D7_0515000	Pf3D7_05_v3	620810	623356	RNA recognition motif, putative	PCHAS_111420	0.307783	90	50	26	22	56	40	19	14	0.851462	0.727446
984	PF3D7_0515100	Pf3D7_05_v3	624719	626481	rhomboid protease ROM9 (ROM9)	PCHAS_111430	0.870902	71	51	18	12	35	22	2	2	4.43662	0.0582173
985	PF3D7_0515200	Pf3D7_05_v3	627298	627961	conserved Plasmodium protein, unknown function	PCHAS_111440	2.11268	22	16	6	4	5	3	0	0	Inf	0.556325
986	PF3D7_0515300	Pf3D7_05_v3	628981	635382	phosphatidylinositol 3-kinase (PI3K)	PCHAS_111450	0.45804	272	179	88	55	136	84	48	36	0.916667	0.676808
987	PF3D7_0515400	Pf3D7_05_v3	637354	640381	conserved Plasmodium protein, unknown function	PCHAS_111460	1.06045	91	64	24	17	32	25	14	11	0.602826	0.220435
988	PF3D7_0515500	Pf3D7_05_v3	641137	644685	amino acid transporter, putative	PCHAS_111470	1.91354	87	50	31	21	59	49	18	16	1.16794	0.736368
989	PF3D7_0515600	Pf3D7_05_v3	646659	652106	conserved Plasmodium protein, unknown function	PCHAS_111480	1.168	163	106	37	29	89	50	23	18	0.878368	0.6565
990	PF3D7_0515700	Pf3D7_05_v3	653966	655336	glideosome-associated protein 40, putative (GAP40)	PCHAS_111490	4.15789	19	12	6	4	33	22	9	7	1.15789	1
991	PF3D7_0515800	Pf3D7_05_v3	658423	658677	BolA-like protein, putative	PCHAS_111500	4.13095	10	6	1	1	6	2	3	2	0.2	0.28483
992	PF3D7_0515900	Pf3D7_05_v3	660150	661136	protein phosphatase, putative	PCHAS_111510	3.45122	9	7	3	1	17	15	5	5	1.13333	1
993	PF3D7_0516000	Pf3D7_05_v3	663551	666917	RAP protein, putative	PCHAS_123150	0.845018	164	116	35	27	66	48	12	7	1.17378	0.724772
994	PF3D7_0516100	Pf3D7_05_v3	667486	674861	cation-transporting ATPase 1+(ATPase1)	NA	NA	377	267	97	55	132	91	29	16	1.17113	0.567806
995	PF3D7_0516200	Pf3D7_05_v3	675809	676614	40S ribosomal protein S14, putative	PCHAS_123160	4.8543	2	1	1	1	9	9	3	2	1.5	1
996	PF3D7_0516300	Pf3D7_05_v3	678910	680955	tRNA pseudouridine synthase, putative	PCHAS_123170	0.646109	101	69	35	23	45	28	16	9	0.974629	1
997	PF3D7_0516400	Pf3D7_05_v3	681430	682437	conserved Plasmodium protein, unknown function	PCHAS_123180	2.34328	28	18	9	9	28	20	5	4	1.8	0.384118
998	PF3D7_0516500	Pf3D7_05_v3	683708	685859	metabolite/drug transporter, putative	PCHAS_123190	3.99321	30	23	8	6	38	27	7	6	1.44762	0.575312
999	PF3D7_0516600	Pf3D7_05_v3	686810	691642	translation initiation factor IF-2,sporozoite surface antigen MB2 (MB2)	PCHAS_123200	0.472671	229	156	60	44	105	65	23	18	1.19613	0.595159
1000	PF3D7_0516700	Pf3D7_05_v3	694492	698778	ubiquitin carboxyl-terminal hydrolase 2, putative	PCHAS_123210	2.42042	103	72	16	10	100	69	28	17	0.554785	0.097045
1001	PF3D7_0516800	Pf3D7_05_v3	700120	707256	transcription factor with AP2 domain(s) (ApiAP2)	PCHAS_123220	-0.499579	352	231	103	66	137	86	49	35	0.818124	0.357109
1002	PF3D7_0516900	Pf3D7_05_v3	712762	713772	60S ribosomal protein L8, putative	PCHAS_123230	4.83077	7	6	4	3	17	13	6	5	1.61905	0.691516
1003	PF3D7_0517000	Pf3D7_05_v3	715765	716675	60S ribosomal protein L12, putative	PCHAS_123240	4.49091	5	4	0	0	17	14	3	2	0	1
1004	PF3D7_0517100	Pf3D7_05_v3	718425	719855	conserved Plasmodium protein, unknown function	PCHAS_123250	1.01891	71	51	11	6	39	24	9	7	0.671362	0.455722
1005	PF3D7_0517200	Pf3D7_05_v3	720743	722641	conserved Plasmodium protein, unknown function	PCHAS_123260	0.857595	90	68	24	15	55	38	16	10	0.916667	0.855268
1006	PF3D7_0517300	Pf3D7_05_v3	724681	725751	pre-mRNA-splicing factor (SR1)	PCHAS_123270	4.25503	5	4	3	2	22	19	7	6	1.88571	0.654982
1007	PF3D7_0517400	Pf3D7_05_v3	731407	735162	FACT complex subunit SPT16, putative;with=GeneDB:PBANKA_123220 (FACT-L)	PCHAS_123280	3.4163	62	40	18	12	76	53	20	14	1.10323	0.854832
1008	PF3D7_0517500	Pf3D7_05_v3	735887	738400	conserved Plasmodium protein, unknown function	PCHAS_123290	1.64277	84	62	24	14	60	37	20	13	0.857143	0.728352
1009	PF3D7_0517600	Pf3D7_05_v3	740156	741034	f-actin capping protein beta subunit, putative (CP)	PCHAS_123300	2.80479	29	23	8	5	32	23	12	8	0.735632	0.61265
1010	PF3D7_0517700	Pf3D7_05_v3	743179	745329	eukaryotic translation initiation factor, putative	PCHAS_123310	4.2095	22	19	7	6	63	48	14	7	1.43182	0.585735
1011	PF3D7_0517800	Pf3D7_05_v3	745798	746634	apicortin, putative	PCHAS_123320	1.33193	51	34	10	8	24	19	6	6	0.784314	0.77125
1012	PF3D7_0517900	Pf3D7_05_v3	747795	749677	zinc finger protein, putative	PCHAS_123330	3.40893	55	45	14	13	55	38	19	17	0.736842	0.551966
1013	PF3D7_0518000	Pf3D7_05_v3	750661	752435	conserved protein, unknown function	PCHAS_123340	3.45556	30	20	6	5	18	12	7	5	0.514286	0.348633
1014	PF3D7_0518100	Pf3D7_05_v3	753298	757544	RAP protein, putative	PCHAS_123350	0.474257	198	131	61	40	83	57	21	15	1.21765	0.579019
1015	PF3D7_0518200	Pf3D7_05_v3	758503	758898	conserved Plasmodium protein, unknown function	PCHAS_123360	2.83969	10	8	0	0	6	5	3	2	0	0.0866873
1016	PF3D7_0518300	Pf3D7_05_v3	759831	760998	proteasome subunit beta type 1, putative	PCHAS_123370	3.9125	10	8	3	1	19	13	6	5	0.95	1
1017	PF3D7_0518400	Pf3D7_05_v3	762103	762792	cyclin (CYC3)	PCHAS_123380	2.8821	19	12	8	8	21	13	6	5	1.47368	0.757009
1018	PF3D7_0518500	Pf3D7_05_v3	763532	766903	ATP-dependent RNA helicase DDX23, putative (DDX23)	PCHAS_123390	1.86643	123	87	34	23	87	63	31	22	0.775767	0.392248
1019	PF3D7_0518600	Pf3D7_05_v3	769310	773140	WD-repeat protein, putative	PCHAS_123400	0.851097	145	112	39	25	80	55	15	11	1.43448	0.338091
1020	PF3D7_0518700	Pf3D7_05_v3	774075	780438	mRNA-binding protein PUF1 (PUF1)	PCHAS_123410	-0.935586	189	128	52	38	105	62	28	21	1.03175	1
1021	PF3D7_0518800	Pf3D7_05_v3	783638	784991	secreted ookinete protein, putative (PSOP13)	PCHAS_123420	2.03941	28	17	5	3	16	10	4	4	0.714286	0.715086
1022	PF3D7_0518900	Pf3D7_05_v3	785664	786565	conserved Plasmodium protein, unknown function	PCHAS_123430	2.36082	25	19	6	6	20	14	3	3	1.6	0.717078
1023	PF3D7_0519000	Pf3D7_05_v3	788599	789480	conserved Plasmodium protein, unknown function	PCHAS_123440	1.84983	33	22	9	8	19	11	5	3	1.03636	1
1024	PF3D7_0519100	Pf3D7_05_v3	790399	790773	mitochondrial ribosomal protein L14 precursor, putative	PCHAS_123450	4.74194	4	4	1	0	8	3	0	0	Inf	0.384615
1025	PF3D7_0519200	Pf3D7_05_v3	791719	792936	vacuolar ATP synthetase	PCHAS_123460	4.50909	NA	NA	NA	NA	2	2	1	0	NA	NA
1026	PF3D7_0519300	Pf3D7_05_v3	795527	797473	cytochrome c+oxidase assembly protein (heme A:+farnesyltransferase), putative	PCHAS_123470	1.13272	91	48	29	17	54	35	16	9	1.07555	0.861801
1027	PF3D7_0519400	Pf3D7_05_v3	798036	798775	40S ribosomal protein S24, putative	PCHAS_123480	4.18797	6	4	1	1	8	4	2	2	0.666667	1
1028	PF3D7_0519500	Pf3D7_05_v3	801450	809127	carbon catabolite repressor protein 4, putative (CCR4)	PCHAS_123490	-0.526527	348	236	108	86	165	114	40	27	1.28017	0.267352
1029	PF3D7_0519600	Pf3D7_05_v3	812648	814915	conserved Plasmodium protein, unknown function	PCHAS_123500	0.384106	129	95	32	27	56	40	12	10	1.15762	0.854531
1030	PF3D7_0519700	Pf3D7_05_v3	817066	819139	conserved Plasmodium protein, unknown function	PCHAS_123510	3.13021	23	16	9	7	14	11	2	2	2.73913	0.29302
1031	PF3D7_0519800	Pf3D7_05_v3	820719	822908	conserved protein, unknown function	PCHAS_123520	1.53293	111	80	35	26	47	31	14	9	1.05856	1
1032	PF3D7_0519900	Pf3D7_05_v3	825835	827412	conserved Plasmodium protein, unknown function	PCHAS_123530	0.390476	108	84	25	21	31	23	10	8	0.717593	0.504227
1033	PF3D7_0520000	Pf3D7_05_v3	828953	829883	40S ribosomal protein S9, putative	PCHAS_123540	4.5873	2	2	0	0	13	10	2	0	0	1
1034	PF3D7_0520100	Pf3D7_05_v3	831617	834343	protein phosphatase, putative	PCHAS_123550	1.85836	105	71	30	20	53	37	11	6	1.37662	0.45811
1035	PF3D7_0520200	Pf3D7_05_v3	835314	837407	conserved Plasmodium protein, unknown function	PCHAS_123560	1.51076	138	98	43	36	50	33	16	13	0.973732	1
1036	PF3D7_0520300	Pf3D7_05_v3	838428	839083	U6 snRNA-associated sm-like protein lsm2, putative (LSM2)	PCHAS_123570	4.30097	5	5	2	1	9	7	3	1	1.2	1
1037	PF3D7_0520400	Pf3D7_05_v3	839655	840560	conserved Plasmodium protein, unknown function	PCHAS_123580	2.78405	32	20	11	8	19	13	5	4	1.30625	0.770361
1038	PF3D7_0520500	Pf3D7_05_v3	841723	842655	phosphomethylpyrimidine kinase, putative	NA	NA	14	8	2	2	16	10	5	4	0.457143	0.674459
1039	PF3D7_0520600	Pf3D7_05_v3	843586	844817	BIS(5'-nucleosyl)-tetraphosphatase (diadenosine tetraphosphatase), putative	PCHAS_123590	2.92105	17	11	1	1	9	8	2	2	0.264706	0.539409
1040	PF3D7_0520700	Pf3D7_05_v3	845843	848767	conserved Plasmodium protein, unknown function	PCHAS_123600	1.04723	160	108	47	35	92	64	21	17	1.2869	0.474901
1041	PF3D7_0520800	Pf3D7_05_v3	849862	856026	conserved Plasmodium protein, unknown function	PCHAS_123610	1.36514	295	189	90	67	148	104	44	30	1.02619	1
1042	PF3D7_0520900	Pf3D7_05_v3	857038	858477	S-adenosyl-L-homocysteine hydrolase (SAHH)	PCHAS_123620	4.238	29	22	7	4	40	28	8	6	1.2069	0.77944
1043	PF3D7_0521000	Pf3D7_05_v3	859373	861063	conserved Plasmodium protein, unknown function	NA	NA	113	76	24	15	34	26	10	5	0.722124	0.50626
1044	PF3D7_0521100	Pf3D7_05_v3	861930	867583	conserved Plasmodium protein, unknown function	PCHAS_123630	2.19987	240	183	54	42	119	85	35	24	0.765	0.318566
1045	PF3D7_0521200	Pf3D7_05_v3	868892	869878	conserved Plasmodium protein, unknown function	PCHAS_123640	2.44512	40	32	10	5	23	16	9	4	0.638889	0.430207
1046	PF3D7_0521300	Pf3D7_05_v3	870184	874570	conserved Plasmodium protein, unknown function	PCHAS_123650	0.811896	213	161	54	33	74	52	15	12	1.2507	0.538574
1047	PF3D7_0521400	Pf3D7_05_v3	875873	877561	conserved Plasmodium protein, unknown function	PCHAS_123660	2.02847	56	42	16	9	34	23	10	9	0.971429	1
1048	PF3D7_0521500	Pf3D7_05_v3	878068	879762	ribosomal large subunit pseudouridylate synthase, putative	PCHAS_123670	2.67556	71	49	11	10	42	31	8	7	0.81338	0.799148
1049	PF3D7_0521600	Pf3D7_05_v3	880065	880355	conserved Plasmodium protein, unknown function	PCHAS_123680	1.375	8	6	1	1	5	4	1	1	0.625	1
1050	PF3D7_0521700	Pf3D7_05_v3	882376	884901	DEAD/DEAH box ATP-dependent RNA helicase, putative	PCHAS_123690	2.89417	111	79	34	26	58	40	18	14	0.986987	1
1051	PF3D7_0521800	Pf3D7_05_v3	885714	888232	nucleotide binding protein, putative	PCHAS_123700	2.71654	70	48	12	9	44	34	10	8	0.754286	0.635894
1052	PF3D7_0521900	Pf3D7_05_v3	888657	895144	conserved Plasmodium protein, unknown function	PCHAS_123710	-0.320563	306	186	84	57	109	71	39	27	0.76722	0.251016
1053	PF3D7_0522000	Pf3D7_05_v3	896018	896940	conserved Plasmodium protein, unknown function	PCHAS_123720	2.16822	6	5	1	1	4	4	0	0	Inf	1
1054	PF3D7_0522100	Pf3D7_05_v3	897465	899756	conserved Plasmodium protein, unknown function	PCHAS_123730	0.667104	88	65	30	19	43	31	12	8	1.22159	0.704759
1055	PF3D7_0522200	Pf3D7_05_v3	901414	902173	conserved Plasmodium protein, unknown function	PCHAS_123740	2.49138	8	6	3	2	12	8	3	2	1.5	1
1056	PF3D7_0522300	Pf3D7_05_v3	902613	904844	S-adenosylmethionine-dependent methyltransferase, putative	PCHAS_123750	4.18978	18	14	6	4	19	14	4	3	1.58333	0.723793
1057	PF3D7_0522400	Pf3D7_05_v3	907837	936315	conserved Plasmodium protein, unknown function	PCHAS_123760	0.924788	1749	1218	410	298	642	431	147	105	1.02379	0.87336
1058	PF3D7_0522500	Pf3D7_05_v3	937231	938037	mitochondrial ribosomal protein L17 precursor, putative	PCHAS_123770	3.45783	18	16	6	3	15	7	6	3	0.833333	1
1059	PF3D7_0522600	Pf3D7_05_v3	940249	941700	conserved protein, unknown function	PCHAS_123780	4.12008	24	17	9	7	36	26	9	6	1.5	0.587626
1060	PF3D7_0522700	Pf3D7_05_v3	942767	943873	iron-sulfur assembly protein, putative (SufA)	NA	NA	27	17	8	7	14	11	1	1	4.14815	0.246544
1061	PF3D7_0522800	Pf3D7_05_v3	944184	944931	G10 protein, putative	PCHAS_123800	4.68707	7	6	3	2	7	5	1	1	3	0.588235
1062	PF3D7_0522900	Pf3D7_05_v3	948951	953609	zinc finger protein, putative	PCHAS_123810	0.313144	274	196	69	49	115	80	30	23	0.965328	0.902274
1063	PF3D7_0523000	Pf3D7_05_v3	957890	962149	multidrug resistance protein (MDR1)	PCHAS_123820	3.28612	67	47	38	27	82	64	21	15	2.21464	0.0138311
1064	PF3D7_0523100	Pf3D7_05_v3	963227	965044	mitochondrial processing peptidase alpha subunit, putative	PCHAS_123830	4.16292	25	18	16	12	38	23	10	8	2.432	0.0668944
1065	PF3D7_0523200	Pf3D7_05_v3	966123	969737	conserved Plasmodium protein, unknown function	PCHAS_123840	0.709355	224	162	56	36	102	76	17	15	1.5	0.203787
1066	PF3D7_0523300	Pf3D7_05_v3	970266	970962	conserved Plasmodium protein, unknown function	PCHAS_123850	4.28462	8	5	0	0	17	9	3	3	0	0.53602
1067	PF3D7_0523400	Pf3D7_05_v3	973518	975876	DnaJ protein, putative	PCHAS_123860	4.06191	26	16	5	4	29	22	7	6	0.796703	0.760859
1068	PF3D7_0523500	Pf3D7_05_v3	976690	977815	outer arm dynein lc3, putative	PCHAS_123870	3.15044	7	6	1	1	9	7	2	1	0.642857	1
1069	PF3D7_0523600	Pf3D7_05_v3	978665	979870	conserved Plasmodium protein, unknown function	PCHAS_123880	4.36232	5	3	2	2	13	8	2	1	2.6	0.564593
1070	PF3D7_0523700	Pf3D7_05_v3	980754	985354	conserved Plasmodium membrane protein, unknown function	PCHAS_123890	1.00681	286	208	67	48	102	79	18	16	1.32751	0.408867
1071	PF3D7_0523800	Pf3D7_05_v3	990005	992059	transporter, putative	PCHAS_123900	2.09942	78	51	19	13	56	37	13	11	1.04931	1
1072	PF3D7_0523900	Pf3D7_05_v3	993433	994607	conserved Plasmodium membrane protein, unknown function	PCHAS_123910	1.08867	23	17	5	4	17	12	4	4	0.923913	1
1073	PF3D7_0524000	Pf3D7_05_v3	998753	1002124	karyopherin beta (KASbeta)	PCHAS_123920	4.15316	21	18	10	8	89	54	26	16	1.63004	0.347162
1074	PF3D7_0524100	Pf3D7_05_v3	1004237	1008108	conserved Plasmodium protein, unknown function	PCHAS_123930	0.0498793	276	186	71	51	87	52	21	16	1.06573	0.891336
1075	PF3D7_0524200	Pf3D7_05_v3	1008636	1009404	conserved Plasmodium membrane protein, unknown function	PCHAS_123940	1.3961	14	7	2	1	12	7	8	6	0.214286	0.132628
1076	PF3D7_0524300	Pf3D7_05_v3	1010951	1012171	conserved Plasmodium protein, unknown function	PCHAS_123950	1.11823	78	46	23	14	25	17	11	6	0.670163	0.374232
1077	PF3D7_0524400	Pf3D7_05_v3	1013453	1014550	cytosolic preribosomal GTP-binding protein, putative	PCHAS_123960	4.69863	4	3	2	1	31	16	17	14	0.911765	1
1078	PF3D7_0524500	Pf3D7_05_v3	1016198	1016569	conserved Plasmodium protein, unknown function	PCHAS_123970	1.8374	17	12	2	1	9	5	2	1	0.529412	0.611056
1079	PF3D7_0524600	Pf3D7_05_v3	1017809	1018582	organelle ribosomal protein L7/L12 precursor, putative	PCHAS_123980	2.25292	32	18	8	5	18	13	3	3	1.5	0.733118
1080	PF3D7_0524700	Pf3D7_05_v3	1019585	1019902	mitochondrial import receptor subunit tom22, putative	PCHAS_123990	3.40952	11	9	1	0	10	8	2	2	0.454545	1
1081	PF3D7_0524800	Pf3D7_05_v3	1021408	1024307	ubiquitin fusion degradation protein UFD1, putative	PCHAS_124000	2.34429	131	94	24	17	48	27	5	5	1.75878	0.36028
1082	PF3D7_0524900	Pf3D7_05_v3	1027396	1030362	tRNA-YW synthesizing protein, putative	PCHAS_124010	1.65992	166	122	35	21	93	59	18	15	1.08936	0.875348
1083	PF3D7_0525000	Pf3D7_05_v3	1036229	1038343	zinc finger protein, putative	PCHAS_124020	1.64915	124	81	43	34	55	29	17	12	1.12192	0.870956
1084	PF3D7_0525100	Pf3D7_05_v3	1041745	1043766	acyl-CoA synthetase (ACS10)	PCHAS_124030	3.12779	51	23	24	12	47	30	12	11	1.84314	0.169768
1085	PF3D7_0525200	Pf3D7_05_v3	1045462	1051253	conserved Plasmodium protein, unknown function	PCHAS_124040	0.976744	244	160	53	41	114	78	19	15	1.30328	0.403748
1086	PF3D7_0525300	Pf3D7_05_v3	1052468	1053913	conserved Plasmodium protein, unknown function	PCHAS_124050	1.37006	48	31	8	5	25	15	5	4	0.833333	0.761458
1087	PF3D7_0525400	Pf3D7_05_v3	1057651	1059054	G-protein coupled receptor, putative	PCHAS_124060	2.43897	72	59	17	13	31	19	7	6	1.04563	1
1088	PF3D7_0525500	Pf3D7_05_v3	1059918	1065509	conserved Plasmodium protein, unknown function	PCHAS_124070	0.241009	291	196	79	56	140	82	39	30	0.974535	0.912092
1089	PF3D7_0525600	Pf3D7_05_v3	1066526	1067712	RNA methyltransferase, putative	PCHAS_124080	2.31339	69	47	16	9	35	26	3	3	2.70531	0.177109
1090	PF3D7_0525700	Pf3D7_05_v3	1068516	1069285	conserved Plasmodium protein, unknown function	PCHAS_124090	2.9771	15	10	4	4	14	9	2	2	1.86667	0.665689
1091	PF3D7_0525800	Pf3D7_05_v3	1071247	1072149	membrane skeletal protein IMC1-related	PCHAS_124100	3.25333	16	14	5	0	27	16	9	8	0.9375	1
1092	PF3D7_0525900	Pf3D7_05_v3	1073646	1075644	NIMA related kinase 2+(NEK2)	PCHAS_124110	3.4965	50	31	5	4	17	14	0	0	Inf	0.330603
1093	PF3D7_0526000	Pf3D7_05_v3	1075913	1078333	RAP protein, putative	PCHAS_124120	-0.0632754	118	74	27	18	60	45	9	9	1.52542	0.336303
1094	PF3D7_0526100	Pf3D7_05_v3	1079779	1081008	conserved Plasmodium membrane protein, unknown function	PCHAS_124130	0.559902	78	57	9	6	27	13	2	2	1.55769	0.728372
1095	PF3D7_0526200.1	Pf3D7_05_v3	1081558	1083816	ADP-ribosylation factor GTPase-activating protein, putative	PCHAS_124140	1.04545	92	53	20	17	34	19	6	5	1.23188	0.809148
1096	PF3D7_0526200.2	Pf3D7_05_v3	1081558	1083816	ADP-ribosylation factor GTPase-activating protein, putative	PCHAS_124140	1.10891	NA	NA	NA	NA	NA	NA	NA	NA	NA	NA
1097	PF3D7_0526300	Pf3D7_05_v3	1085623	1086594	nucleolar Jumonji domain interacting protein, putative	PCHAS_124150	2.74923	45	35	10	8	19	12	8	4	0.527778	0.26569
1098	PF3D7_0526400	Pf3D7_05_v3	1088423	1089508	conserved Plasmodium protein, unknown function	PCHAS_124160	2.41551	38	30	6	4	21	13	4	3	0.828947	1
1099	PF3D7_0526500	Pf3D7_05_v3	1090930	1095084	conserved Plasmodium protein, unknown function	PCHAS_124170	1.17847	196	140	57	39	99	58	25	20	1.15163	0.690482
1100	PF3D7_0526600	Pf3D7_05_v3	1101203	1114777	conserved Plasmodium protein, unknown function	NA	NA	563	302	196	136	202	130	72	63	0.976712	0.872646
1101	PF3D7_0526700	Pf3D7_05_v3	1117261	1119651	conserved Plasmodium protein, unknown function	PCHAS_124190	0.744975	165	92	46	34	50	27	17	12	0.819964	0.615484
1102	PF3D7_0526800	Pf3D7_05_v3	1120704	1121810	conserved Plasmodium protein, unknown function	PCHAS_124200	-0.241848	49	29	16	8	23	14	6	5	1.2517	0.795127
1103	PF3D7_0526900	Pf3D7_05_v3	1123610	1124595	conserved Plasmodium protein, unknown function	PCHAS_124210	2.66822	21	13	4	3	16	12	1	1	3.04762	0.632289
1104	PF3D7_0527000	Pf3D7_05_v3	1125099	1128146	minchromosome maintenance (MCM) complex subunit, putative (MCM3)	PCHAS_124220	4.16528	51	36	15	13	91	60	28	25	0.955882	1
1105	PF3D7_0527100	Pf3D7_05_v3	1129959	1130754	ubiquitin-conjugating enzyme E2 N, putative (UBC13)	PCHAS_124230	4.71053	2	1	2	2	14	13	2	2	7	0.162023
1106	PF3D7_0527200	Pf3D7_05_v3	1132937	1134854	ubiquitin carboxyl-terminal hydrolase, putative	PCHAS_124240	2.14545	91	56	23	14	68	40	15	12	1.14579	0.855135
1107	PF3D7_0527300	Pf3D7_05_v3	1135976	1137870	methionine aminopeptidase 1a, putative (MetAP1a)	NA	NA	40	35	10	10	20	14	8	7	0.625	0.412701
1108	PF3D7_0527400	Pf3D7_05_v3	1140627	1141154	conserved Plasmodium protein, unknown function	PCHAS_124260	0.771429	50	30	11	8	20	16	3	1	1.46667	0.748398
1109	PF3D7_0527500	Pf3D7_05_v3	1143618	1145359	hsp70 interacting protein, putative	PCHAS_124270	3.4607	43	27	19	10	57	31	19	11	1.32558	0.565936
1110	PF3D7_0527600	Pf3D7_05_v3	1145857	1148810	conserved Plasmodium protein, unknown function	PCHAS_124280	0.556044	73	49	22	14	34	24	10	8	1.02466	1
1111	PF3D7_0527900	Pf3D7_05_v3	1153676	1155673	RNA helicase 1	PCHAS_124290	3.55188	59	36	15	10	78	48	21	14	0.94431	1
1112	PF3D7_0528000	Pf3D7_05_v3	1156205	1156579	conserved Plasmodium protein, unknown function	PCHAS_124300	3.62903	8	7	1	1	7	3	3	1	0.291667	0.582043
1113	PF3D7_0528100	Pf3D7_05_v3	1157840	1161553	beta adaptin protein, putative	PCHAS_124310	4.02799	61	46	17	8	106	64	17	12	1.7377	0.176686
1114	PF3D7_0528200	Pf3D7_05_v3	1163408	1165072	eukaryotic translation initiation factor 3, subunit 6, putative	PCHAS_124320	3.73888	29	20	10	8	33	21	12	9	0.948276	1
1115	PF3D7_0528300	Pf3D7_05_v3	1166520	1168010	conserved Plasmodium protein, unknown function	PCHAS_124330	2.02218	115	77	30	23	65	40	14	11	1.21118	0.725184
1116	PF3D7_0528400	Pf3D7_05_v3	1171659	1173890	cell cycle regulator with zn-finger domain, putative	PCHAS_124340	2.84483	41	25	10	7	40	20	9	4	1.08401	1
1117	PF3D7_0528500	Pf3D7_05_v3	1174907	1177067	f-actin capping protein alpha subunit, putative	PCHAS_124350	2.30945	35	26	4	4	17	13	7	5	0.277551	0.0863454
1118	PF3D7_0528600	Pf3D7_05_v3	1176969	1177286	conserved Plasmodium protein, unknown function	PCHAS_124360	2.4381	17	15	1	1	10	6	4	3	0.147059	0.141963
1119	PF3D7_0528700	Pf3D7_05_v3	1178276	1178890	peptidyl-prolyl cis-trans isomerase (CYP23)	PCHAS_124370	4.29902	16	9	4	4	25	17	5	2	1.25	1
1120	PF3D7_0528800	Pf3D7_05_v3	1180425	1182038	nucleolar preribosomal GTPase, putative	PCHAS_124380	1.66667	105	86	23	17	48	33	12	9	0.87619	0.840949
1121	PF3D7_0528900	Pf3D7_05_v3	1183916	1185639	conserved Plasmodium protein, unknown function	PCHAS_124390	2.79386	53	38	10	7	25	18	4	2	1.17925	1
1122	PF3D7_0529000	Pf3D7_05_v3	1186787	1188946	conserved Plasmodium protein, unknown function	PCHAS_124400	3.38665	73	53	20	16	63	36	19	14	0.908435	0.856388
1123	PF3D7_0529100	Pf3D7_05_v3	1191000	1191682	conserved Plasmodium protein, unknown function	PCHAS_124410	2.96175	20	11	1	1	13	9	4	3	0.1625	0.152442
1124	PF3D7_0529200	Pf3D7_05_v3	1192973	1195332	sugar transporter, putative	NA	NA	112	81	23	14	62	40	13	7	0.979396	1
1125	PF3D7_0529300	Pf3D7_05_v3	1196315	1197389	apicoplast TIC22 precursor (TIC22)	PCHAS_124420	2.34409	41	36	16	13	23	14	9	3	0.99729	1
1126	PF3D7_0529400.1	Pf3D7_05_v3	1199165	1205187	conserved Plasmodium protein, unknown function	PCHAS_124430	1.04298	244	177	53	36	127	87	25	16	1.10344	0.792755
1127	PF3D7_0529400.2	Pf3D7_05_v3	1199165	1205187	conserved Plasmodium protein, unknown function	PCHAS_124430	0.926764	NA	NA	NA	NA	NA	NA	NA	NA	NA	NA
1128	PF3D7_0529500	Pf3D7_05_v3	1206473	1207679	cell cycle regulator protein, putative	PCHAS_124440	4.23464	14	11	1	1	18	9	5	4	0.257143	0.371322
1129	PF3D7_0529700	Pf3D7_05_v3	1209006	1212102	conserved Plasmodium protein, unknown function	PCHAS_124450	1.17241	167	113	38	28	96	56	15	12	1.45629	0.273983
1130	PF3D7_0529800	Pf3D7_05_v3	1213533	1219376	conserved Plasmodium protein, unknown function	PCHAS_124460	0.421826	422	283	93	62	172	107	34	22	1.11486	0.66607
1131	PF3D7_0529900	Pf3D7_05_v3	1220777	1221992	RING zinc finger protein, putative	PCHAS_124470	4.46479	12	9	1	0	20	14	4	2	0.416667	0.637823
1132	PF3D7_0530000	Pf3D7_05_v3	1224598	1224891	conserved Plasmodium protein, unknown function	PCHAS_124480	1.45361	19	15	3	3	3	1	3	2	0.157895	0.0913043
1133	PF3D7_0530100	Pf3D7_05_v3	1226883	1227757	SNARE protein, putative (SYN6)	PCHAS_124490	3.10222	29	23	13	10	16	11	4	3	1.7931	0.543882
1134	PF3D7_0530200	Pf3D7_05_v3	1229077	1230651	triose phosphate transporter (iTPT)	PCHAS_124500	2.75573	59	44	21	19	51	35	12	10	1.51271	0.326527
1135	PF3D7_0530300	Pf3D7_05_v3	1233401	1238086	conserved Plasmodium membrane protein, unknown function	PCHAS_124510	0.727524	293	202	68	55	120	84	26	22	1.07115	0.899635
1136	PF3D7_0530400	Pf3D7_05_v3	1238633	1243987	conserved Plasmodium protein, unknown function	PCHAS_124520	0.652466	397	267	96	64	160	109	42	32	0.921195	0.676997
1137	PF3D7_0530500	Pf3D7_05_v3	1244751	1248359	conserved Plasmodium membrane protein, unknown function	PCHAS_124530	1.60159	190	130	65	43	102	61	19	14	1.83657	0.0345608
1138	PF3D7_0530600	Pf3D7_05_v3	1248368	1249961	XAP-5 DNA binding protein, putative	PCHAS_124540	2.3311	57	37	22	12	39	17	10	10	1.50526	0.404752
1139	PF3D7_0530700	Pf3D7_05_v3	1250737	1254190	conserved Plasmodium protein, unknown function	PCHAS_124550	0.819021	277	179	58	39	91	59	23	18	0.828441	0.483996
1140	PF3D7_0530800	Pf3D7_05_v3	1255221	1257254	CPW-WPC family protein	PCHAS_124560	3.20866	44	32	12	7	29	20	7	5	1.12987	1
1141	PF3D7_0530900	Pf3D7_05_v3	1257723	1265750	formin 1, putative	PCHAS_124570	1.27701	525	338	177	126	246	157	76	55	1.09128	0.63972
1142	PF3D7_0531000	Pf3D7_05_v3	1267410	1269539	conserved Plasmodium protein, unknown function	PCHAS_124580	1.64598	209	132	44	33	65	33	14	9	0.977444	1
1143	PF3D7_0531100	Pf3D7_05_v3	1270388	1278484	conserved Plasmodium protein, unknown function	PCHAS_124590	-0.284285	757	444	194	134	221	131	63	44	0.898996	0.50646
1144	PF3D7_0531200	Pf3D7_05_v3	1279958	1280599	mitochondrial ribosomal protein S16 precursor, putative	PCHAS_124600	4.42723	15	11	1	1	20	9	6	4	0.222222	0.221686
1145	PF3D7_0531300	Pf3D7_05_v3	1281289	1282254	conserved Plasmodium protein, unknown function	PCHAS_124610	1.2339	67	38	16	9	22	12	8	6	0.656716	0.438674
1146	PF3D7_0531400	Pf3D7_05_v3	1282591	1286106	conserved Plasmodium protein, unknown function	PCHAS_124620	1.38941	349	226	80	50	75	43	18	13	0.95511	0.883876
1147	PF3D7_0532100	Pf3D7_05_v3	1301224	1301769	early transcribed membrane protein 5+(ETRAMP5)	NA	NA	29	16	15	7	12	8	11	9	0.564263	0.301676
1148	PF3D7_0532200	Pf3D7_05_v3	1303662	1304526	Plasmodium exported protein (PHISTc), unknown function	NA	NA	63	28	21	10	18	8	5	3	1.2	1
1149	PF3D7_0532300	Pf3D7_05_v3	1308278	1309940	Plasmodium exported protein (PHISTb), unknown function	NA	NA	57	27	24	11	18	8	7	4	1.08271	1
1150	PF3D7_0532400	Pf3D7_05_v3	1312471	1314154	Plasmodium exported protein (PHISTb), unknown function	NA	NA	45	23	16	9	22	10	8	6	0.977778	1
1151	PF3D7_0532500	Pf3D7_05_v3	1316342	1316846	Plasmodium exported protein, unknown function	NA	NA	19	10	7	0	6	4	3	0	0.736842	0.693637
1152	PF3D7_0532600	Pf3D7_05_v3	1318531	1319229	Plasmodium exported protein, unknown function	NA	NA	39	17	28	9	9	4	4	1	1.61538	0.547145
1153	PF3D7_0532900	Pf3D7_05_v3	1326245	1327429	rifin (RIF)	NA	NA	NA	NA	NA	NA	NA	NA	NA	NA	NA	NA
1154	PF3D7_0533100	Pf3D7_05_v3	1333470	1342964	erythrocyte membrane protein 1+(PfEMP1), truncated (VAR1CSA)	NA	NA	NA	NA	NA	NA	NA	NA	NA	NA	NA	NA
1155	PF3D7_0600200	Pf3D7_06_v3	3503	12835	erythrocyte membrane protein 1, PfEMP1 (VAR)	NA	NA	NA	NA	NA	NA	NA	NA	NA	NA	NA	NA
1156	PF3D7_0600300	Pf3D7_06_v3	15065	16410	rifin (RIF)	NA	NA	NA	NA	NA	NA	NA	NA	NA	NA	NA	NA
1157	PF3D7_0600400	Pf3D7_06_v3	18586	22721	erythrocyte membrane protein 1+(PfEMP1)-like protein (VAR-like)	NA	NA	NA	NA	NA	NA	NA	NA	NA	NA	NA	NA
1158	PF3D7_0600500	Pf3D7_06_v3	26557	27830	rifin (RIF)	NA	NA	NA	NA	NA	NA	NA	NA	NA	NA	NA	NA
1159	PF3D7_0600700	Pf3D7_06_v3	31965	33244	rifin (RIF)	NA	NA	NA	NA	NA	NA	NA	NA	NA	NA	NA	NA
1160	PF3D7_0601000	Pf3D7_06_v3	42097	43218	Plasmodium exported protein (hyp5), unknown function	NA	NA	NA	NA	NA	NA	NA	NA	NA	NA	NA	NA
1161	PF3D7_0601100	Pf3D7_06_v3	44450	45216	Plasmodium exported protein (hyp4), unknown function	NA	NA	NA	NA	NA	NA	NA	NA	NA	NA	NA	NA
1162	PF3D7_0601200	Pf3D7_06_v3	47463	48261	Pfmc-2TM Maurer's cleft two transmembrane protein (MC-2TM)	NA	NA	NA	NA	NA	NA	NA	NA	NA	NA	NA	NA
1163	PF3D7_0601300	Pf3D7_06_v3	48874	49722	RESA-like protein	NA	NA	NA	NA	NA	NA	NA	NA	NA	NA	NA	NA
1164	PF3D7_0601500	Pf3D7_06_v3	65788	67277	Plasmodium exported protein (PHISTb), unknown function	NA	NA	NA	NA	NA	NA	NA	NA	NA	NA	NA	NA
1165	PF3D7_0601600	Pf3D7_06_v3	68833	69693	Tetratricopeptide repeat protein, putative	NA	NA	NA	NA	NA	NA	NA	NA	NA	NA	NA	NA
1166	PF3D7_0601900	Pf3D7_06_v3	78190	78784	conserved Plasmodium protein, unknown function	NA	NA	11	7	5	3	8	6	7	5	0.519481	0.472548
1167	PF3D7_0602000	Pf3D7_06_v3	82609	86922	conserved Plasmodium protein, unknown function	PCHAS_010150	0.895616	159	103	52	35	101	66	34	23	0.971513	1
1168	PF3D7_0602100	Pf3D7_06_v3	92506	96668	ATP-dependent RNA helicase, putative	PCHAS_010160	2.8237	193	114	55	44	116	72	37	19	0.893432	0.713947
1169	PF3D7_0602200	Pf3D7_06_v3	97890	98951	MYND finger protein, putative	PCHAS_010170	3.9881	29	20	4	2	25	13	7	4	0.492611	0.338897
1170	PF3D7_0602300	Pf3D7_06_v3	99781	100725	liver merozoite formation protein, putative;with=GeneDB:PBANKA_010110 (PALM)	PCHAS_010180	2.1051	52	35	12	10	21	13	6	3	0.807692	0.775504
1171	PF3D7_0602400	Pf3D7_06_v3	101385	104561	elongation factor G+(EF-G)	PCHAS_010190	3.47599	92	65	18	13	84	55	22	17	0.747036	0.484202
1172	PF3D7_0602500	Pf3D7_06_v3	105503	106642	geranylgeranyltransferase, putative	PCHAS_010200	3.51451	50	28	17	10	39	21	9	6	1.47333	0.499705
1173	PF3D7_0602600	Pf3D7_06_v3	107037	111664	conserved Plasmodium protein, unknown function	PCHAS_010210	1.90748	162	114	46	28	81	53	20	9	1.15	0.767436
1174	PF3D7_0602700	Pf3D7_06_v3	113824	115224	conserved Plasmodium protein, unknown function	PCHAS_010220	0.729614	72	49	15	10	30	15	10	4	0.625	0.341037
1175	PF3D7_0602800	Pf3D7_06_v3	116084	118024	JmjC domain containing protein (JmjC2)	PCHAS_010230	1.9613	130	86	47	32	47	26	17	7	0.999548	1
1176	PF3D7_0602900	Pf3D7_06_v3	118638	120203	conserved Plasmodium protein, unknown function	PCHAS_010240	0.523404	68	51	12	7	37	21	13	7	0.502262	0.169286
1177	PF3D7_0603000	Pf3D7_06_v3	122634	124412	conserved Plasmodium protein, unknown function	PCHAS_010250	0.391892	70	47	16	11	46	32	12	8	0.87619	0.831074
1178	PF3D7_0603100	Pf3D7_06_v3	125458	126816	conserved Plasmodium protein, unknown function	PCHAS_010260	2.04867	59	37	19	12	23	15	6	3	1.23446	0.80055
1179	PF3D7_0603200	Pf3D7_06_v3	128621	130036	mitochondrial chaperone BCS1, putative	PCHAS_010270	3.80255	57	41	20	12	46	28	13	11	1.24157	0.688011
1180	PF3D7_0603300	Pf3D7_06_v3	130329	132038	dihydroorotate dehydrogenase, mitochondrial precursor (DHODH)	PCHAS_010280	2.12654	75	53	17	14	56	41	9	5	1.41037	0.516976
1181	PF3D7_0603400	Pf3D7_06_v3	133150	136461	conserved Plasmodium protein, unknown function	PCHAS_010290	0.63282	242	164	52	33	73	50	19	14	0.825576	0.538839
1182	PF3D7_0603500	Pf3D7_06_v3	139193	140518	cation/H++antiporter (CHA)	PCHAS_010300	4.06576	20	16	6	5	36	23	13	11	0.830769	0.788419
1183	PF3D7_0603600	Pf3D7_06_v3	141418	148943	conserved Plasmodium protein, unknown function	PCHAS_010310	-0.319679	483	318	124	85	199	133	49	33	1.04263	0.851733
1184	PF3D7_0603700	Pf3D7_06_v3	151055	152386	phenylalanyl-tRNA synthetase subunit, putative	PCHAS_010320	3.0474	40	26	13	7	44	27	13	7	1.1	1
1185	PF3D7_0603800	Pf3D7_06_v3	152541	160455	conserved Plasmodium protein, unknown function	PCHAS_010330	2.90635	180	129	56	36	121	73	24	15	1.56852	0.119711
1186	PF3D7_0603900	Pf3D7_06_v3	161254	162381	conserved Plasmodium protein, unknown function	PCHAS_010340	2.152	64	47	12	7	23	17	8	5	0.539062	0.276266
1187	PF3D7_0604000	Pf3D7_06_v3	163828	169860	conserved Plasmodium protein, unknown function	PCHAS_010350	-0.507463	350	245	85	61	121	84	40	25	0.734643	0.174101
1188	PF3D7_0604100	Pf3D7_06_v3	171301	177240	transcription factor with AP2 domain(s),SPE2-interacting protein (SIP2)	PCHAS_010360	-0.274886	406	283	125	91	178	118	55	36	0.996417	1
1189	PF3D7_0604200	Pf3D7_06_v3	180936	181481	mitochondrial ribosomal protein L41 precursor, putative	PCHAS_010370	4.26882	4	4	1	1	7	6	2	2	0.875	1
1190	PF3D7_0604300	Pf3D7_06_v3	182216	184537	conserved Plasmodium protein, unknown function	PCHAS_010380	0.905563	138	92	43	30	73	42	24	16	0.947766	0.883576
1191	PF3D7_0604400	Pf3D7_06_v3	184892	185843	conserved Plasmodium protein, unknown function	PCHAS_010390	1.48315	24	16	5	2	19	15	8	6	0.494792	0.348995
1192	PF3D7_0604500	Pf3D7_06_v3	189012	198078	conserved Plasmodium protein, unknown function	PCHAS_010400	-1.00626	438	295	130	82	197	135	48	34	1.21813	0.310812
1193	PF3D7_0604600	Pf3D7_06_v3	198862	204355	DNA helicase, putative	NA	NA	349	253	86	69	130	86	28	24	1.14409	0.637999
1194	PF3D7_0604700	Pf3D7_06_v3	204640	206207	glyoxalase I+(GILP)	PCHAS_010410	3.0456	34	23	6	4	35	22	9	7	0.686275	0.577923
1195	PF3D7_0604800	Pf3D7_06_v3	206855	211159	RAP protein, putative	PCHAS_010420	0.835425	230	161	41	29	97	64	25	18	0.691652	0.192328
1196	PF3D7_0604900	Pf3D7_06_v3	212415	213032	conserved Plasmodium protein, unknown function	PCHAS_010430	3.4	8	7	1	1	3	3	1	1	0.375	1
1197	PF3D7_0605000	Pf3D7_06_v3	213558	214142	mitochondrial ribosomal protein L24 precursor, putative	PCHAS_010440	3.87629	9	6	2	1	20	13	2	2	2.22222	0.586022
1198	PF3D7_0605100	Pf3D7_06_v3	217240	219507	RNA binding protein, putative	PCHAS_010450	2.89272	68	50	19	14	57	40	11	11	1.44786	0.418119
1199	PF3D7_0605200	Pf3D7_06_v3	220407	221813	conserved Plasmodium protein, unknown function	PCHAS_010460	4.11005	13	13	3	2	18	13	2	1	2.07692	0.637128
1200	PF3D7_0605300	Pf3D7_06_v3	222739	224287	serine/threonine protein kinase (ARK1)	PCHAS_010470	4.96601	2	1	1	1	25	16	6	5	2.08333	0.511197
1201	PF3D7_0605400	Pf3D7_06_v3	224613	225095	calcium-binding protein, putative	PCHAS_010480	3.375	23	21	4	1	10	8	3	2	0.57971	0.662246
1202	PF3D7_0605500	Pf3D7_06_v3	225346	227446	cyclin dependent kinase binding protein, putative	PCHAS_010490	1.20593	69	46	20	12	37	31	13	7	0.824972	0.680573
1203	PF3D7_0605600	Pf3D7_06_v3	228132	234835	nucleoside diphosphate kinase, putative	PCHAS_010500	0.621444	428	279	144	101	141	95	52	36	0.912293	0.634293
1204	PF3D7_0605700	Pf3D7_06_v3	236397	237251	conserved Plasmodium protein, unknown function	PCHAS_010510	1.62324	40	29	9	5	32	22	10	9	0.72	0.608649
1205	PF3D7_0605800	Pf3D7_06_v3	237811	244521	DNA repair-like protein, putative	PCHAS_010520	0.150716	312	227	82	56	166	103	48	34	0.908921	0.67899
1206	PF3D7_0605900	Pf3D7_06_v3	247640	249166	long chain polyunsaturated fatty acid elongation enzyme, putative	PCHAS_010530	2.95222	5	5	2	1	14	10	3	2	1.86667	0.608037
1207	PF3D7_0606000	Pf3D7_06_v3	250612	253803	conserved Plasmodium protein, unknown function	PCHAS_010540	-0.236124	289	185	73	56	88	63	26	15	0.854937	0.596723
1208	PF3D7_0606100	Pf3D7_06_v3	257604	259974	RNA binding protein, putative	PCHAS_010550	1.5378	87	62	32	23	52	33	16	12	1.1954	0.728243
1209	PF3D7_0606200	Pf3D7_06_v3	261031	261945	ubiquitin conjugating enzyme E2, putative	PCHAS_010560	4.24516	4	3	2	0	14	11	5	4	1.4	1
1210	PF3D7_0606300	Pf3D7_06_v3	262826	263194	conserved Plasmodium protein, unknown function	NA	NA	5	5	4	4	6	5	1	1	4.8	0.307692
1211	PF3D7_0606400	Pf3D7_06_v3	263936	264830	conserved Plasmodium protein, unknown function	PCHAS_010570	2.36	10	7	2	1	7	4	0	0	Inf	0.508772
1212	PF3D7_0606500	Pf3D7_06_v3	265839	268399	polypyrimidine tract binding protein, putative	PCHAS_010580	2.38462	74	51	13	9	47	33	7	6	1.17954	0.808542
1213	PF3D7_0606600	Pf3D7_06_v3	270332	277762	conserved Plasmodium protein, unknown function	PCHAS_010590	-0.467274	370	262	105	72	182	120	40	32	1.29122	0.230567
1214	PF3D7_0606700	Pf3D7_06_v3	282049	287017	coatomer alpha subunit, putative	PCHAS_010600	2.47619	150	113	34	23	146	95	36	31	0.919259	0.791211
1215	PF3D7_0606800	Pf3D7_06_v3	288377	289276	probable protein, unknown function	NA	NA	28	22	9	8	27	21	9	7	0.964286	1
1216	PF3D7_0606900	Pf3D7_06_v3	290426	291085	glutaredoxin-like protein (GLP2)	PCHAS_010610	3.07306	23	13	3	3	15	10	3	2	0.652174	0.675969
1217	PF3D7_0607000	Pf3D7_06_v3	293864	296797	translation initiation factor IF-2, putative	PCHAS_010620	3.2262	48	33	15	10	84	55	23	15	1.1413	0.849039
1218	PF3D7_0607100	Pf3D7_06_v3	297941	301197	MYND finger protein, putative	PCHAS_010630	2.96822	68	45	14	6	37	25	4	3	1.90441	0.417658
1219	PF3D7_0607200	Pf3D7_06_v3	301874	303290	conserved Plasmodium membrane protein, unknown function	PCHAS_010640	1.80886	28	19	2	1	29	17	11	7	0.188312	0.032198
1220	PF3D7_0607300	Pf3D7_06_v3	304638	306042	uroporphyrinogen III decarboxylase (UROD)	PCHAS_010650	2.94915	44	33	7	6	38	23	7	5	0.863636	1
1221	PF3D7_0607400	Pf3D7_06_v3	306384	309961	G-protein associated signal transduction protein, putative	PCHAS_010660	3.94155	27	25	4	2	53	36	8	5	0.981481	1
1222	PF3D7_0607500	Pf3D7_06_v3	311550	313115	para-hydroxybenzoate--polyprenyltransferase (4-+hydroxybenzoate octaprenyltransferase), putative	PCHAS_010670	1.26871	92	52	20	13	40	28	12	9	0.724638	0.525643
1223	PF3D7_0607600	Pf3D7_06_v3	313856	316882	conserved Plasmodium protein, unknown function	PCHAS_010680	1.38444	91	54	27	17	58	40	15	12	1.14725	0.857507
1224	PF3D7_0607700	Pf3D7_06_v3	320740	328998	conserved Plasmodium protein, unknown function	PCHAS_010690	-0.59048	464	313	132	92	177	117	46	35	1.09464	0.703618
1225	PF3D7_0607800	Pf3D7_06_v3	329537	331725	conserved Plasmodium protein, unknown function	PCHAS_010700	1.07864	91	62	26	16	50	36	19	13	0.75188	0.479132
1226	PF3D7_0607900	Pf3D7_06_v3	332343	334934	conserved Plasmodium protein, unknown function	PCHAS_010710	1.03476	128	94	40	30	45	30	12	10	1.17188	0.71993
1227	PF3D7_0608000	Pf3D7_06_v3	335107	337368	conserved protein, unknown function	PCHAS_010720	3.14783	33	26	5	4	20	14	4	2	0.757576	0.724566
1228	PF3D7_0608100	Pf3D7_06_v3	337792	341760	conserved Plasmodium protein, unknown function	PCHAS_010730	0.545386	199	135	55	37	70	49	19	16	1.01825	1
1229	PF3D7_0608200	Pf3D7_06_v3	341874	342821	conserved Plasmodium protein, unknown function	PCHAS_010740	3.46154	9	5	3	2	7	4	0	0	Inf	0.263158
1230	PF3D7_0608300	Pf3D7_06_v3	343212	347507	conserved Plasmodium protein, unknown function	NA	NA	160	89	38	23	84	51	23	15	0.867391	0.654385
1231	PF3D7_0608310	Pf3D7_06_v3	348010	349371	conserved Plasmodium protein, unknown function	NA	NA	35	26	15	10	30	21	6	4	2.14286	0.205796
1232	PF3D7_0608400	Pf3D7_06_v3	349946	350515	conserved Plasmodium protein, unknown function	PCHAS_010760	1.71698	11	6	4	4	6	3	2	1	1.09091	1
1233	PF3D7_0608500	Pf3D7_06_v3	351780	352775	proteasome subunit alpha type 2, putative	PCHAS_010770	4.58723	5	3	5	3	16	13	2	2	8	0.0627344
1234	PF3D7_0608600	Pf3D7_06_v3	355229	356276	conserved Plasmodium protein, unknown function	NA	NA	20	11	8	5	11	10	3	2	1.46667	0.723115
1235	PF3D7_0608700	Pf3D7_06_v3	358391	360203	chaperone, putative	PCHAS_010790	4.27993	17	12	2	1	47	34	13	7	0.425339	0.50214
1236	PF3D7_0608800	Pf3D7_06_v3	362635	363879	ornithine aminotransferase (OAT)	PCHAS_010800	4.3744	13	6	5	3	47	31	14	12	1.29121	0.755776
1237	PF3D7_0608900	Pf3D7_06_v3	365287	368459	conserved Plasmodium protein, unknown function	PCHAS_010810	-0.0170854	197	139	37	27	55	42	14	9	0.737854	0.366786
1238	PF3D7_0609000	Pf3D7_06_v3	370261	388494	conserved Plasmodium protein, unknown function	PCHAS_010820	1.34162	707	468	199	139	426	275	110	80	1.09006	0.550285
1239	PF3D7_0609100	Pf3D7_06_v3	388915	390748	Zn2++or Fe2++permease	PCHAS_010830	2.34358	39	22	7	4	19	12	5	3	0.682051	0.739383
1240	PF3D7_0609200	Pf3D7_06_v3	392991	394611	citrate synthase-like protein, putative	PCHAS_010840	1.02151	75	50	11	10	32	19	4	3	1.17333	1
1241	PF3D7_0609300	Pf3D7_06_v3	396242	399289	conserved Plasmodium protein, unknown function	PCHAS_010850	-0.740628	167	122	57	47	65	47	13	11	1.70659	0.122041
1242	PF3D7_0609400	Pf3D7_06_v3	399813	401624	mitochondrial cardiolipin synthase, putative (CLS)	PCHAS_010860	2.62189	62	48	16	12	40	26	6	2	1.72043	0.339263
1243	PF3D7_0609500	Pf3D7_06_v3	402722	407242	conserved Plasmodium protein, unknown function	PCHAS_010870	2.57826	110	88	30	23	69	42	17	10	1.10695	0.866359
1244	PF3D7_0609600	Pf3D7_06_v3	408041	412002	probable protein, unknown function	NA	NA	217	154	67	43	81	55	23	16	1.08736	0.787939
1245	PF3D7_0609700	Pf3D7_06_v3	413652	419781	conserved Plasmodium protein, unknown function	PCHAS_010880	0.305629	285	182	86	56	140	96	44	26	0.960128	0.915254
1246	PF3D7_0609800	Pf3D7_06_v3	421157	422622	zinc finger protein, putative	PCHAS_010890	4.7007	7	5	0	0	12	8	4	3	0	0.272727
1247	PF3D7_0609900	Pf3D7_06_v3	425805	431858	conserved Plasmodium protein, unknown function	PCHAS_010900	1.08676	215	149	48	37	119	85	30	22	0.885581	0.694924
1248	PF3D7_0610000	Pf3D7_06_v3	433008	434178	mitochondrial ribosomal protein L19 precursor, putative	PCHAS_010910	4.40575	22	17	10	9	29	20	11	10	1.19835	0.797197
1249	PF3D7_0610100	Pf3D7_06_v3	434807	436465	Pre-mRNA-splicing factor SLU7, putative (SLU7)	PCHAS_010920	3.37838	35	31	8	3	33	18	10	7	0.754286	0.791582
1250	PF3D7_0610200	Pf3D7_06_v3	437663	440545	conserved Plasmodium protein, unknown function	PCHAS_010930	-1.48958	122	82	42	29	63	49	10	6	2.16885	0.042726
1251	PF3D7_0610400	Pf3D7_06_v3	444747	445157	histone H3 (H3)	PCHAS_010940	4.91912	NA	NA	NA	NA	12	10	3	2	NA	NA
1252	PF3D7_0610500	Pf3D7_06_v3	445761	446363	conserved protein, unknown function	PCHAS_010950	3.93496	7	4	3	1	13	6	3	2	1.85714	0.644269
1253	PF3D7_0610600	Pf3D7_06_v3	449291	451198	calcium-dependent protein kinase (CDPK2)	NA	NA	15	11	4	3	28	19	7	4	1.06667	1
1254	PF3D7_0610700	Pf3D7_06_v3	452667	453446	conserved Plasmodium protein, unknown function	PCHAS_010960	3.22989	2	2	0	0	2	1	1	0	0	1
1255	PF3D7_0610800	Pf3D7_06_v3	453671	455689	transketolase (TK)	PCHAS_010970	3.92411	39	28	13	10	53	35	8	5	2.20833	0.145462
1256	PF3D7_0610900	Pf3D7_06_v3	456747	460589	trancription factor, putative	PCHAS_010980	1.825	115	72	40	23	90	63	25	16	1.25217	0.474081
1257	PF3D7_0611000	Pf3D7_06_v3	463564	464676	conserved Plasmodium membrane protein, unknown function	PCHAS_010990	2.70383	8	7	0	0	20	12	4	3	0	0.549722
1258	PF3D7_0611100	Pf3D7_06_v3	466198	466449	succinate dehydrogenase subunit 3, putative (SDH3)	PCHAS_011000	4.38554	1	1	0	0	6	5	2	1	0	1
1259	PF3D7_0611200	Pf3D7_06_v3	467481	468642	transcription factor with AP2 domain(s), putative (ApiAP2)	PCHAS_011010	3.4964	16	14	6	2	26	16	4	3	2.4375	0.290055
1260	PF3D7_0611300	Pf3D7_06_v3	470049	471224	conserved Plasmodium protein, unknown function	PCHAS_011020	4.45	11	8	5	4	13	6	4	4	1.47727	0.707985
1261	PF3D7_0611400	Pf3D7_06_v3	471658	474150	SWI/SNF-related matrix-associated actin-dependent regulator of++chromatin	PCHAS_011030	1.82048	112	80	21	16	41	28	5	4	1.5375	0.477187
1262	PF3D7_0611500	Pf3D7_06_v3	482825	483907	conserved Plasmodium protein, unknown function	PCHAS_011040	2.87222	31	23	6	6	22	16	7	6	0.608295	0.536627
1263	PF3D7_0611600	Pf3D7_06_v3	485114	487066	conserved Plasmodium protein, unknown function	PCHAS_011050	1.22154	85	66	20	11	50	28	7	6	1.68067	0.377534
1264	PF3D7_0611700	Pf3D7_06_v3	488579	489287	60S ribosomal protein L39, putative	PCHAS_011060	4.86275	1	1	1	1	1	0	1	1	1	1
1265	PF3D7_0611800	Pf3D7_06_v3	490858	501140	conserved Plasmodium protein, unknown function	PCHAS_011070	-0.702278	447	276	130	84	133	94	50	31	0.773602	0.195032
1266	PF3D7_0611900	Pf3D7_06_v3	506380	507198	lsm12, putative	PCHAS_011080	3.02841	5	5	1	1	8	6	4	2	0.4	0.614846
1267	PF3D7_0612000	Pf3D7_06_v3	507678	508286	conserved Plasmodium protein, unknown function	PCHAS_011090	0.761905	10	9	1	1	5	3	1	1	0.5	1
1268	PF3D7_0612100	Pf3D7_06_v3	509160	511130	eukaryotic translation initiation factor 3+subunit L, putative	PCHAS_011100	2.65091	45	29	9	7	41	23	11	8	0.745455	0.624243
1269	PF3D7_0612200	Pf3D7_06_v3	512972	519548	leucine-rich repeat protein (LRR6)	PCHAS_011110	0.336373	253	164	69	39	113	67	17	9	1.81283	0.0467965
1270	PF3D7_0612300	Pf3D7_06_v3	520751	521107	conserved Plasmodium protein, unknown function	PCHAS_011120	2.77966	10	8	2	1	7	6	4	4	0.35	0.370709
1271	PF3D7_0612400	Pf3D7_06_v3	521228	521938	conserved Plasmodium protein, unknown function	PCHAS_011130	2.33475	21	16	1	0	14	12	5	3	0.133333	0.0795218
1272	PF3D7_0612500	Pf3D7_06_v3	522300	522665	conserved Plasmodium protein, unknown function	PCHAS_011140	2.4876	10	6	4	4	4	4	0	0	Inf	0.524183
1273	PF3D7_0612600	Pf3D7_06_v3	523657	525105	PP-loop family protein, putative	PCHAS_011150	2.12656	61	48	11	8	24	20	5	4	0.865574	0.771827
1274	PF3D7_0612700	Pf3D7_06_v3	525987	527030	6-cysteine protein (P12)	PCHAS_011160	1.03458	64	48	15	9	22	14	4	4	1.28906	0.776949
1275	PF3D7_0612800	Pf3D7_06_v3	528060	529175	6-cysteine protein (P12p)	PCHAS_011170	1.14825	42	28	8	6	24	18	8	5	0.571429	0.394708
1276	PF3D7_0612900	Pf3D7_06_v3	531126	533186	nucleolar GTP-binding protein 1, putative	PCHAS_011180	3.49417	81	56	27	18	79	44	25	15	1.05333	0.874824
1277	PF3D7_0613000.1	Pf3D7_06_v3	533907	535364	conserved Plasmodium protein, unknown function	PCHAS_011190	4.20661	NA	NA	NA	NA	NA	NA	NA	NA	NA	NA
1278	PF3D7_0613000.2	Pf3D7_06_v3	533907	535364	conserved Plasmodium protein, unknown function	PCHAS_011190	3.85345	NA	NA	NA	NA	NA	NA	NA	NA	NA	NA
1279	PF3D7_0613000.3	Pf3D7_06_v3	533907	535364	conserved Plasmodium protein, unknown function	NA	NA	8	6	6	6	6	4	1	1	4.5	0.337143
1280	PF3D7_0613100	Pf3D7_06_v3	537778	538585	conserved Plasmodium protein, unknown function	PCHAS_011200	2.70513	8	7	1	0	3	2	1	1	0.375	1
1281	PF3D7_0613200	Pf3D7_06_v3	539304	539674	conserved Plasmodium protein, unknown function	PCHAS_011210	3.21667	4	3	1	1	6	3	2	1	0.75	1
1282	PF3D7_0613300	Pf3D7_06_v3	540077	544798	integral membrane protein, putative	PCHAS_011220	0.393108	277	189	81	58	90	64	16	9	1.64486	0.103623
1283	PF3D7_0613400	Pf3D7_06_v3	546964	547741	apicoplast ribosomal protein L18 precursor, putative	PCHAS_011230	2.4554	12	12	2	1	19	11	5	5	0.633333	1
1284	PF3D7_0613500	Pf3D7_06_v3	548280	552371	adapter-related protein, putative	PCHAS_011240	0.15774	171	118	45	35	93	60	26	17	0.941296	0.889074
1285	PF3D7_0613600	Pf3D7_06_v3	554457	558228	conserved Plasmodium protein, unknown function	PCHAS_011250	-1.05416	134	97	38	29	67	45	20	18	0.95	0.875661
1286	PF3D7_0613700	Pf3D7_06_v3	559349	561460	syntaxin binding protein, putative	PCHAS_011260	2.06828	59	42	13	9	56	43	18	16	0.685499	0.420274
1287	PF3D7_0613800	Pf3D7_06_v3	566139	578993	transcription factor with AP2 domain(s) (ApiAP2)	PCHAS_011270	-1.50548	709	458	196	129	275	166	81	60	0.93855	0.705654
1288	PF3D7_0613900	Pf3D7_06_v3	579435	585896	myosin E, putative (PfmyoE)	PCHAS_011280	0.616349	426	260	123	85	158	104	36	31	1.26721	0.308456
1289	PF3D7_0614000	Pf3D7_06_v3	587019	588635	thiamin-phosphate pyrophosphorylase, putative	NA	NA	66	44	16	13	30	21	5	3	1.45455	0.604832
1290	PF3D7_0614100	Pf3D7_06_v3	589457	592264	conserved Plasmodium protein, unknown function	NA	NA	137	89	34	22	51	32	20	16	0.632847	0.176457
1291	PF3D7_0614200	Pf3D7_06_v3	593172	595904	conserved Plasmodium protein, unknown function	NA	NA	140	100	33	25	45	34	14	11	0.757653	0.456469
1292	PF3D7_0614300	Pf3D7_06_v3	597484	600517	organic anion transporter	PCHAS_011310	-0.00117233	74	54	24	21	68	49	18	14	1.22523	0.601132
1293	PF3D7_0614400	Pf3D7_06_v3	604573	605340	conserved Plasmodium protein, unknown function	PCHAS_122980	2.91373	45	38	7	5	20	14	4	3	0.777778	0.73405
1294	PF3D7_0614500	Pf3D7_06_v3	606142	607259	60S ribosomal protein L19, putative	PCHAS_122990	4.27473	3	3	1	1	18	15	11	8	0.545455	1
1295	PF3D7_0614600	Pf3D7_06_v3	609258	611102	conserved Plasmodium protein, unknown function	PCHAS_123000	1.02769	54	38	19	10	27	22	6	4	1.58333	0.463701
1296	PF3D7_0614700	Pf3D7_06_v3	612471	614398	conserved Plasmodium protein, unknown function	PCHAS_123010	0.647351	51	32	15	13	35	19	6	5	1.71569	0.453127
1297	PF3D7_0614800	Pf3D7_06_v3	615297	616610	endonuclease III homologue, putative	PCHAS_123020	1.49886	70	46	21	16	26	19	9	7	0.866667	0.81655
1298	PF3D7_0614900	Pf3D7_06_v3	617762	621536	conserved Plasmodium membrane protein, unknown function	PCHAS_123030	1.9927	117	80	29	20	87	54	30	20	0.718803	0.298897
1299	PF3D7_0615000	Pf3D7_06_v3	622272	622712	conserved Plasmodium protein, unknown function	PCHAS_123040	0.945205	24	17	7	6	11	5	2	2	1.60417	0.702966
1300	PF3D7_0615100	Pf3D7_06_v3	623023	624321	enoyl-acyl carrier reductase (ENR)	PCHAS_123050	2.46528	46	28	16	11	34	26	10	6	1.18261	0.820302
1301	PF3D7_0615200	Pf3D7_06_v3	625365	627612	conserved Plasmodium protein, unknown function	PCHAS_123060	1.28912	35	25	11	8	15	12	1	1	4.71429	0.159867
1302	PF3D7_0615300	Pf3D7_06_v3	627693	630317	conserved Plasmodium membrane protein, unknown function	PCHAS_123070	0.0286041	80	54	19	12	45	30	15	12	0.7125	0.427771
1303	PF3D7_0615400	Pf3D7_06_v3	630956	640174	ribonuclease, putative	PCHAS_123080	0.809088	454	289	111	76	217	137	47	35	1.12883	0.569677
1304	PF3D7_0615500	Pf3D7_06_v3	644052	646169	cdc2-related protein kinase 5+(CRK5)	PCHAS_123090	3.51773	32	24	10	8	48	36	14	10	1.07143	1
1305	PF3D7_0615600	Pf3D7_06_v3	646637	655596	conserved Plasmodium protein, unknown function	PCHAS_123100	0.417722	481	327	112	75	160	100	43	30	0.866412	0.473786
1306	PF3D7_0615700	Pf3D7_06_v3	656376	657636	RNA and export factor binding protein, putative	PCHAS_123110	3.37179	13	12	4	1	12	7	1	1	3.69231	0.354862
1307	PF3D7_0615800	Pf3D7_06_v3	657939	661789	conserved Plasmodium protein, unknown function	PCHAS_123120	1.70886	158	115	45	38	83	58	17	16	1.39054	0.363813
1308	PF3D7_0615900	Pf3D7_06_v3	662435	667855	conserved Plasmodium protein, unknown function	PCHAS_123130	-0.5299	372	212	86	59	117	66	36	28	0.751344	0.201315
1309	PF3D7_0616000	Pf3D7_06_v3	669860	671632	pyridoxine kinase (PdxK)	PCHAS_123140	-0.0684105	52	30	18	11	23	16	7	5	1.13736	1
1310	PF3D7_0616100	Pf3D7_06_v3	672119	672754	conserved Plasmodium protein, unknown function	PCHAS_111520	2.7415	24	19	7	5	8	7	6	5	0.388889	0.28612
1311	PF3D7_0616200	Pf3D7_06_v3	674118	676375	Ndc80 homologue, putative	PCHAS_111530	3.43486	51	36	12	7	36	23	9	8	0.941176	1
1312	PF3D7_0616300	Pf3D7_06_v3	676888	677571	conserved Plasmodium protein, unknown function	PCHAS_111540	1.11894	32	25	6	3	22	13	2	2	2.0625	0.467543
1313	PF3D7_0616400	Pf3D7_06_v3	678387	683429	conserved Plasmodium protein, unknown function	PCHAS_111550	-0.52619	301	196	74	37	88	60	22	16	0.983389	1
1314	PF3D7_0616500	Pf3D7_06_v3	684742	688857	TRAP-like protein (TLP)	PCHAS_111560	-0.0233406	260	164	71	54	129	87	37	26	0.952079	0.818777
1315	PF3D7_0616600	Pf3D7_06_v3	689254	691131	conserved Plasmodium protein, unknown function	PCHAS_111570	0.736	101	55	32	19	48	30	17	13	0.894584	0.860938
1316	PF3D7_0616700	Pf3D7_06_v3	691769	693319	ras GTPAse, putative	PCHAS_111580	1.56202	64	38	15	12	42	25	9	9	1.09375	1
1317	PF3D7_0616800	Pf3D7_06_v3	695929	697494	malate:quinone oxidoreductase, putative	PCHAS_111590	3.70441	28	12	8	3	38	22	7	6	1.55102	0.567114
1318	PF3D7_0616900	Pf3D7_06_v3	699252	703217	conserved Plasmodium protein, unknown function	PCHAS_111600	0.539743	297	202	69	52	80	48	15	14	1.23906	0.55287
1319	PF3D7_0617000	Pf3D7_06_v3	704035	705168	mitochondrial import receptor subunit tom40, putative	PCHAS_111610	3.82493	28	16	8	6	29	17	7	5	1.18367	1
1320	PF3D7_0617100	Pf3D7_06_v3	710059	714576	alpha adaptin-like protein, putative	PCHAS_111620	2.57848	72	55	36	26	100	57	21	16	2.38095	0.0059569
1321	PF3D7_0617200	Pf3D7_06_v3	717050	718917	conserved Plasmodium protein, unknown function	PCHAS_111630	3.86099	23	18	7	5	43	31	8	7	1.63587	0.394336
1322	PF3D7_0617300	Pf3D7_06_v3	720535	721312	conserved Plasmodium protein, unknown function	PCHAS_111640	4.05755	4	4	1	1	7	6	1	1	1.75	1
1323	PF3D7_0617400	Pf3D7_06_v3	723117	731490	erythrocyte membrane protein 1, PfEMP1 (VAR)	NA	NA	NA	NA	NA	NA	NA	NA	NA	NA	NA	NA
1324	PF3D7_0617600	Pf3D7_06_v3	738259	739265	stevor (Stevor)	NA	NA	NA	NA	NA	NA	NA	NA	NA	NA	NA	NA
1325	PF3D7_0617700	Pf3D7_06_v3	741269	742406	rifin (RIF)	NA	NA	NA	NA	NA	NA	NA	NA	NA	NA	NA	NA
1326	PF3D7_0617800	Pf3D7_06_v3	748416	748814	histone H2A (H2A)	PCHAS_111650	4.85606	NA	NA	NA	NA	6	5	1	1	NA	NA
1327	PF3D7_0617900	Pf3D7_06_v3	754395	754805	histone H3 variant, putative (H3.3)	PCHAS_111660	4.90441	NA	NA	NA	NA	5	5	2	2	NA	NA
1328	PF3D7_0618000	Pf3D7_06_v3	758609	760996	conserved Plasmodium membrane protein, unknown function	PCHAS_111670	0.618868	105	83	24	20	41	28	16	11	0.585714	0.176027
1329	PF3D7_0618100	Pf3D7_06_v3	761939	764170	conserved Plasmodium protein, unknown function	PCHAS_111680	0.759085	144	107	44	25	56	35	18	13	0.950617	0.872864
1330	PF3D7_0618200	Pf3D7_06_v3	764667	765492	conserved Plasmodium protein, unknown function	PCHAS_111690	3.01005	18	14	4	3	18	15	3	2	1.33333	1
1331	PF3D7_0618300	Pf3D7_06_v3	768792	769456	60S ribosomal protein L27a, putative	PCHAS_111700	4.60135	2	2	1	1	15	10	2	1	3.75	0.403509
1332	PF3D7_0618400	Pf3D7_06_v3	770147	772506	conserved Plasmodium membrane protein, unknown function	PCHAS_111710	1.41304	119	83	32	24	50	33	12	6	1.12045	0.853338
1333	PF3D7_0618500	Pf3D7_06_v3	774529	775470	malate dehydrogenase (MDH)	PCHAS_111720	3.47604	14	8	5	5	25	18	3	3	2.97619	0.239907
1334	PF3D7_0618600	Pf3D7_06_v3	775980	777835	rhomboid protease ROM10 (ROM10)	PCHAS_111730	1.89416	24	19	5	1	26	18	8	4	0.677083	0.755892
1335	PF3D7_0618700	Pf3D7_06_v3	778692	779636	transport protein particle (TRAPP) component, putative	PCHAS_111740	0.823944	54	38	7	7	15	8	3	2	0.648148	0.68726
1336	PF3D7_0618800	Pf3D7_06_v3	779849	783296	conserved Plasmodium protein, unknown function	PCHAS_111750	1.88098	136	98	30	25	61	49	11	9	1.22326	0.709777
1337	PF3D7_0618900	Pf3D7_06_v3	784354	788027	N-acetylglucosamine transferase (GPI1)	NA	NA	98	82	26	19	39	25	5	1	2.06939	0.181767
1338	PF3D7_0619000.1	Pf3D7_06_v3	788707	796025	conserved Plasmodium protein, unknown function	PCHAS_111770	0.924276	247	166	61	44	127	89	35	29	0.896125	0.718129
1339	PF3D7_0619000.2	Pf3D7_06_v3	788707	796025	conserved Plasmodium protein, unknown function	PCHAS_111770	0.923762	NA	NA	NA	NA	NA	NA	NA	NA	NA	NA
1340	PF3D7_0619100	Pf3D7_06_v3	797211	798518	conserved Plasmodium protein, unknown function	PCHAS_111780	2.15015	51	34	15	13	19	14	3	2	1.86275	0.543207
1341	PF3D7_0619200	Pf3D7_06_v3	799397	802789	conserved Plasmodium protein, unknown function	PCHAS_111790	1.30508	227	168	68	47	80	56	19	14	1.2613	0.484994
1342	PF3D7_0619300	Pf3D7_06_v3	803374	814552	conserved Plasmodium protein, unknown function	PCHAS_111800	-0.212272	698	492	171	123	270	170	70	48	0.944945	0.748883
1343	PF3D7_0619400	Pf3D7_06_v3	815622	818247	cell division cycle protein 48 homologue, putative	PCHAS_111810	4.59783	17	12	4	2	79	53	26	16	0.714932	0.780194
1344	PF3D7_0619500	Pf3D7_06_v3	820069	824247	acyl-CoA synthetase (ACS12)	PCHAS_111820	2.5819	230	166	55	42	114	73	32	25	0.851902	0.528228
1345	PF3D7_0619600	Pf3D7_06_v3	825157	827772	conserved Plasmodium protein, unknown function	PCHAS_111830	0.889782	200	129	53	31	57	38	14	8	1.07893	0.869991
1346	PF3D7_0619700	Pf3D7_06_v3	828199	830389	conserved Plasmodium protein, unknown function	PCHAS_111840	1.84676	49	37	7	1	51	32	10	7	0.728571	0.607476
1347	PF3D7_0619800	Pf3D7_06_v3	831286	839033	conserved Plasmodium membrane protein, unknown function	PCHAS_111850	0.0106719	563	384	129	94	174	122	47	35	0.848267	0.380114
1348	PF3D7_0619900	Pf3D7_06_v3	840523	841224	splicing factor 3A subunit 2, putative (SF3A2)	PCHAS_111860	4.12446	9	8	3	1	11	8	3	3	1.22222	1
1349	PF3D7_0620000	Pf3D7_06_v3	841846	843363	conserved Plasmodium protein, unknown function	PCHAS_111870	-1.33465	71	41	23	15	25	17	7	4	1.15694	1
1350	PF3D7_0620100	Pf3D7_06_v3	845660	846157	conserved Plasmodium protein, unknown function	PCHAS_111880	3.76154	8	7	2	2	6	5	2	2	0.75	1
1351	PF3D7_0620200	Pf3D7_06_v3	846523	847494	conserved Plasmodium protein, unknown function	PCHAS_111890	0.76161	27	20	2	1	19	11	4	4	0.351852	0.386977
1352	PF3D7_0620300	Pf3D7_06_v3	848405	850864	conserved Plasmodium protein, unknown function	PCHAS_111900	0.92674	156	106	47	33	56	39	14	11	1.20513	0.622279
1353	PF3D7_0620400	Pf3D7_06_v3	851378	852955	merozoite surface protein 10 (MSP10)	PCHAS_111910	0.413333	97	54	30	15	24	17	10	7	0.742268	0.506975
1354	PF3D7_0620500	Pf3D7_06_v3	855160	857112	cleavage stimulation factor subunit 1-like protein, putative	PCHAS_111920	1.08923	114	74	27	19	49	30	10	9	1.16053	0.84247
1355	PF3D7_0620600	Pf3D7_06_v3	857726	858610	conserved Plasmodium protein, unknown function	PCHAS_111930	-1.07823	58	40	11	7	21	14	4	3	0.99569	1
1356	PF3D7_0620700	Pf3D7_06_v3	859026	860114	DnaJ protein, putative	PCHAS_111940	3.20718	49	40	14	7	23	18	6	5	1.09524	1
1357	PF3D7_0621000	Pf3D7_06_v3	862882	865416	conserved Plasmodium protein, unknown function	PCHAS_111950	1.92654	113	83	30	23	63	40	18	10	0.929204	0.866157
1358	PF3D7_0621100	Pf3D7_06_v3	865845	869909	conserved Plasmodium protein, unknown function	PCHAS_111960	2.57681	203	140	61	45	98	71	26	19	1.13263	0.696337
1359	PF3D7_0621200	Pf3D7_06_v3	871297	872202	pyridoxine biosynthesis protein PDX1 (Pdx1)	PCHAS_111970	4.09635	14	11	4	4	24	18	8	6	0.857143	1
1360	PF3D7_0621300	Pf3D7_06_v3	873809	876190	mRNA binding Pumilio-homology domain protein, putative	PCHAS_111980	1.21311	160	110	42	29	47	35	12	8	1.02812	1
1361	PF3D7_0621400	Pf3D7_06_v3	878790	880784	Pf77 protein (ALV7)	PCHAS_111990	1.82982	98	69	32	19	56	36	15	13	1.21905	0.606055
1362	PF3D7_0621500	Pf3D7_06_v3	881963	882994	conserved Plasmodium protein, unknown function	PCHAS_112000	1.85423	46	30	9	6	18	9	2	2	1.76087	0.716627
1363	PF3D7_0621700	Pf3D7_06_v3	884428	889614	conserved Plasmodium protein, unknown function	PCHAS_112010	2.19183	235	164	57	43	128	84	31	26	1.00151	1
1364	PF3D7_0621800	Pf3D7_06_v3	891997	892777	nascent polypeptide associated complex alpha chain, putative	PCHAS_112020	3.6087	12	10	2	2	15	7	5	3	0.5	0.672174
1365	PF3D7_0621900	Pf3D7_06_v3	893450	895780	conserved Plasmodium protein, unknown function	PCHAS_112030	1.45747	88	53	26	20	69	44	16	12	1.27415	0.598899
1366	PF3D7_0622000	Pf3D7_06_v3	896989	897968	conserved Plasmodium protein, unknown function	PCHAS_112040	1.8066	33	24	8	5	11	10	2	2	1.33333	1
1367	PF3D7_0622100	Pf3D7_06_v3	898341	902363	conserved Plasmodium protein, unknown function	PCHAS_112050	0.446269	202	143	44	33	83	58	18	12	1.0044	1
1368	PF3D7_0622200	Pf3D7_06_v3	903740	906322	radical SAM protein, putative	PCHAS_112060	1.85814	122	84	31	20	75	47	17	8	1.12102	0.868156
1369	PF3D7_0622300	Pf3D7_06_v3	908017	911096	conserved Plasmodium protein, unknown function	PCHAS_112070	2.11391	79	60	16	11	55	34	11	6	1.01266	1
1370	PF3D7_0622400	Pf3D7_06_v3	911503	911889	conserved Apicomplexan protein, unknown function	PCHAS_112080	2.91406	15	12	2	2	9	5	1	1	1.2	1
1371	PF3D7_0622500	Pf3D7_06_v3	912406	913710	RNA methyltransferase, putative	PCHAS_112090	2.80645	76	55	19	12	26	20	10	10	0.65	0.352962
1372	PF3D7_0622600	Pf3D7_06_v3	914743	915429	conserved Plasmodium protein, unknown function	PCHAS_112100	4.79167	2	0	0	0	6	3	0	0	NA	1
1373	PF3D7_0622700	Pf3D7_06_v3	916000	917299	conserved Plasmodium membrane protein, unknown function	PCHAS_112110	1.32283	61	45	10	3	30	17	6	4	0.819672	0.777368
1374	PF3D7_0622800	Pf3D7_06_v3	919685	924028	leucyl tRNA synthase	PCHAS_112120	2.56462	150	101	34	25	137	100	39	28	0.796239	0.43213
1375	PF3D7_0622900	Pf3D7_06_v3	925105	931074	transcription factor with AP2 domain(s), putative (ApiAP2)	PCHAS_112130	-0.223731	409	281	91	71	150	116	30	21	1.11247	0.733303
1376	PF3D7_0623000	Pf3D7_06_v3	937068	938651	chorismate synthase (CS)	PCHAS_112140	2.74383	71	52	14	14	56	40	17	13	0.649544	0.318802
1377	PF3D7_0623100	Pf3D7_06_v3	939660	943720	coronin binding protein, putative	PCHAS_112150	1.55216	131	87	19	11	55	33	18	15	0.443172	0.0338981
1378	PF3D7_0623200	Pf3D7_06_v3	946129	947244	ferredoxin NADP reductase (FNR)	PCHAS_112160	2.36119	38	28	14	11	32	17	10	8	1.17895	0.814212
1379	PF3D7_0623300	Pf3D7_06_v3	947493	948644	EGF-like membrane protein, putative	PCHAS_112170	3.64407	17	9	5	2	16	12	5	3	0.941176	1
1380	PF3D7_0623400	Pf3D7_06_v3	950223	951506	RNA-binding protein mei2 homologue, putative	PCHAS_112180	2.20141	41	30	7	4	33	24	6	5	0.939024	1
1381	PF3D7_0623500	Pf3D7_06_v3	952906	954848	superoxide dismutase (SOD2)	PCHAS_112190	3.27444	31	22	8	5	14	13	3	3	1.2043	1
1382	PF3D7_0623600	Pf3D7_06_v3	956765	958756	transcription or splicing factor-like protein, putative	PCHAS_112200	2.81463	85	60	18	13	65	40	19	16	0.724458	0.461074
1383	PF3D7_0623700	Pf3D7_06_v3	959132	962545	ATP dependent DEAD-box helicase, putative	PCHAS_112210	0.569921	225	148	64	51	115	75	30	23	1.09037	0.805152
1384	PF3D7_0623800	Pf3D7_06_v3	963741	970955	protein kinase, putative (TKL4)	PCHAS_112220	0.182196	399	268	106	77	198	117	57	46	0.922833	0.708271
1385	PF3D7_0623900	Pf3D7_06_v3	977183	978049	ribonuclease HII, putative	PCHAS_112230	4.52431	23	16	7	6	31	17	9	7	1.04831	1
1386	PF3D7_0624000	Pf3D7_06_v3	981066	982547	hexokinase (HK)	PCHAS_112240	4.43002	5	5	1	1	53	37	22	16	0.481818	0.669254
1387	PF3D7_0624100	Pf3D7_06_v3	983946	984989	conserved Plasmodium protein, unknown function	PCHAS_112250	4.02206	37	25	6	6	32	22	5	4	1.03784	1
1388	PF3D7_0624200	Pf3D7_06_v3	985047	986870	conserved Plasmodium protein, unknown function	PCHAS_112260	-0.695015	68	50	12	10	28	18	7	7	0.705882	0.587135
1389	PF3D7_0624300	Pf3D7_06_v3	987808	989636	conserved Plasmodium protein, unknown function	PCHAS_112270	2.86486	27	16	6	4	21	14	2	1	2.33333	0.449017
1390	PF3D7_0624400	Pf3D7_06_v3	990375	992198	conserved Plasmodium protein, unknown function	PCHAS_112280	1.66886	96	62	26	18	36	24	8	8	1.21875	0.827957
1391	PF3D7_0624500	Pf3D7_06_v3	994284	994553	anaphase promoting complex subunit, putative	PCHAS_112290	4.65169	3	2	1	1	13	10	5	4	0.866667	1
1392	PF3D7_0624600	Pf3D7_06_v3	999524	1007683	SNF2 helicase, putative (ISWI)	PCHAS_112300	2.1975	209	142	66	47	226	143	58	50	1.23049	0.311098
1393	PF3D7_0624700	Pf3D7_06_v3	1009457	1010718	N-acetylglucosaminylphosphatidylinositol deacetylase, putative	PCHAS_112310	2.19433	33	22	4	3	18	11	4	3	0.545455	0.455097
1394	PF3D7_0624800	Pf3D7_06_v3	1011429	1014569	conserved Plasmodium protein, unknown function	PCHAS_112320	-0.314103	89	45	18	10	40	29	7	5	1.1557	1
1395	PF3D7_0624900	Pf3D7_06_v3	1015868	1018444	conserved Plasmodium protein, unknown function	PCHAS_112330	2.48539	47	42	12	9	27	18	4	4	1.7234	0.562986
1396	PF3D7_0625000.1	Pf3D7_06_v3	1020024	1021875	phosphatidic acid phosphatase (PAP)	PCHAS_112340	1.6287	20	15	4	4	30	24	1	0	6	0.155751
1397	PF3D7_0625000.2	Pf3D7_06_v3	1020024	1021875	phosphatidic acid phosphatase	PCHAS_112340	1.30152	6	6	1	0	4	2	0	0	Inf	1
1398	PF3D7_0625100	Pf3D7_06_v3	1023015	1024214	sphingomyelin synthase, putative	PCHAS_112350	2.2782	34	19	7	6	22	18	0	0	Inf	0.0855015
1399	PF3D7_0625200	Pf3D7_06_v3	1025179	1026336	conserved Plasmodium protein, unknown function	PCHAS_112360	0.371429	58	31	13	8	21	13	5	4	0.941379	1
1400	PF3D7_0625300	Pf3D7_06_v3	1026823	1031157	DNA polymerase 1, putative	PCHAS_112370	0.668975	171	108	33	21	84	60	22	16	0.736842	0.34827
1401	PF3D7_0625400	Pf3D7_06_v3	1032536	1033774	conserved Plasmodium protein, unknown function	PCHAS_112380	0.783981	74	47	14	11	22	11	9	8	0.462462	0.120714
1402	PF3D7_0625500	Pf3D7_06_v3	1035358	1036371	conserved Plasmodium membrane protein, unknown function	PCHAS_112390	1.87537	52	38	6	6	27	22	6	6	0.519231	0.341062
1403	PF3D7_0625600	Pf3D7_06_v3	1039655	1041550	poly(A) polymerase PAP, putative	PCHAS_112400	3.48336	23	18	12	7	61	38	16	13	1.98913	0.158769
1404	PF3D7_0625700	Pf3D7_06_v3	1042652	1042948	conserved Plasmodium protein, unknown function	PCHAS_112410	3.20408	10	8	2	2	3	3	1	1	0.6	1
1405	PF3D7_0625800	Pf3D7_06_v3	1043546	1045474	conserved Plasmodium protein, unknown function	NA	NA	139	98	27	22	42	27	10	8	0.815827	0.672779
1406	PF3D7_0625900	Pf3D7_06_v3	1046986	1048052	conserved Plasmodium protein, unknown function	PCHAS_112420	0.288344	76	49	17	15	28	21	7	3	0.894737	0.804116
1407	PF3D7_0626000	Pf3D7_06_v3	1048710	1053965	conserved Plasmodium protein, unknown function	PCHAS_112430	0.794974	229	150	62	44	110	70	19	18	1.56746	0.140122
1408	PF3D7_0626100	Pf3D7_06_v3	1056052	1058529	oxidoreductase, short-chain dehydrogenase family, putative	PCHAS_112440	3.0705	25	18	7	6	21	10	6	5	0.98	1
1409	PF3D7_0626200	Pf3D7_06_v3	1058666	1059922	conserved Plasmodium protein, unknown function	PCHAS_112450	1.82536	62	40	16	9	30	21	8	6	0.967742	1
1410	PF3D7_0626300	Pf3D7_06_v3	1061115	1062891	3-oxoacyl-acyl-carrier protein synthase I/II (FabB/FabF)	PCHAS_112460	3.89641	58	38	13	9	53	31	15	12	0.791954	0.673783
1411	PF3D7_0626400	Pf3D7_06_v3	1065147	1068626	Sec14 domain containing protein	PCHAS_112470	-0.136324	160	101	45	26	96	62	21	17	1.28571	0.47328
1412	PF3D7_0626500	Pf3D7_06_v3	1069962	1072805	conserved Plasmodium protein, unknown function	PCHAS_112480	1.89757	155	93	29	24	53	39	12	10	0.826344	0.697387
1413	PF3D7_0626600	Pf3D7_06_v3	1073458	1073895	conserved Plasmodium protein, unknown function	PCHAS_112490	3.12414	13	9	2	2	11	7	1	1	1.69231	1
1414	PF3D7_0626700	Pf3D7_06_v3	1075018	1076136	conserved protein, unknown function	PCHAS_112500	3.33602	47	41	10	8	29	21	8	6	0.771277	0.78911
1415	PF3D7_0626800	Pf3D7_06_v3	1078995	1081320	pyruvate kinase (PyrK)	PCHAS_112510	4.48924	11	9	6	3	37	24	9	6	2.24242	0.203524
1416	PF3D7_0626900	Pf3D7_06_v3	1082910	1084028	mitochondrial ribosomal protein L46 precursor, putative	PCHAS_112520	1.87366	52	37	8	7	19	14	3	3	0.974359	1
1417	PF3D7_0627000	Pf3D7_06_v3	1084508	1084840	conserved Plasmodium protein, unknown function	PCHAS_112530	1.49091	29	26	3	3	13	10	1	1	1.34483	1
1418	PF3D7_0627100	Pf3D7_06_v3	1089190	1094328	ankyrin-repeat protein, putative	NA	NA	177	127	40	31	129	88	24	20	1.21469	0.577024
1419	PF3D7_0627200	Pf3D7_06_v3	1095065	1096373	myosin light chain, putative	NA	NA	19	11	5	5	11	7	2	0	1.44737	1
1420	PF3D7_0627300	Pf3D7_06_v3	1097300	1098649	c3h4-type ring finger protein, putative	PCHAS_112550	1.6882	76	52	25	19	32	19	5	4	2.10526	0.243129
1421	PF3D7_0627400	Pf3D7_06_v3	1100277	1100858	mitochondrial import inner membrane translocase subunit, putative	PCHAS_112560	3.19171	25	18	6	4	9	7	0	0	Inf	0.306494
1422	PF3D7_0627500	Pf3D7_06_v3	1101734	1102852	4-methyl-5(B-hydroxyethyl)-thiazol monophosphate biosynthesis enzyme	PCHAS_112570	3.73016	10	8	2	1	15	8	4	3	0.75	1
1423	PF3D7_0627600	Pf3D7_06_v3	1104015	1105199	conserved Plasmodium protein, unknown function	PCHAS_112580	0.279188	69	50	12	8	17	15	4	4	0.73913	0.736778
1424	PF3D7_0627700	Pf3D7_06_v3	1108197	1111640	transportin	PCHAS_112590	3.70968	76	49	25	23	62	37	8	6	2.54934	0.0318376
1425	PF3D7_0627800	Pf3D7_06_v3	1114544	1117537	acetyl-CoA synthetase, putative	PCHAS_112600	2.3992	100	56	39	27	43	23	19	16	0.882632	0.73765
1426	PF3D7_0627900	Pf3D7_06_v3	1119587	1120858	conserved Plasmodium protein, unknown function	PCHAS_112610	1.77663	26	16	4	2	19	10	3	3	0.974359	1
1427	PF3D7_0628000	Pf3D7_06_v3	1121690	1122211	6-pyruvoyltetrahydropterin synthase (PTPS)	PCHAS_112620	3.15029	8	5	1	1	10	8	1	1	1.25	1
1428	PF3D7_0628100	Pf3D7_06_v3	1122801	1153664	HECT-domain (ubiquitin-transferase), putative	PCHAS_112630	1.09089	1457	989	390	308	652	430	162	138	1.0773	0.500187
1429	PF3D7_0628200	Pf3D7_06_v3	1159862	1169080	protein kinase PK4 (PK4)	PCHAS_112640	0.347005	390	269	82	60	164	112	41	30	0.841026	0.447897
1430	PF3D7_0628300	Pf3D7_06_v3	1170813	1173696	choline/ethanolaminephosphotransferase, putative (CEPT)	PCHAS_112650	2.55499	7	5	2	1	20	17	5	5	1.14286	1
1431	PF3D7_0628400	Pf3D7_06_v3	1176265	1178587	conserved Plasmodium membrane protein, unknown function	PCHAS_112660	2.33923	30	16	4	3	21	16	6	6	0.466667	0.31466
1432	PF3D7_0628500	Pf3D7_06_v3	1179053	1180003	conserved Plasmodium protein, unknown function	PCHAS_112670	3.37342	17	15	1	1	12	11	0	0	Inf	1
1433	PF3D7_0628600	Pf3D7_06_v3	1180573	1182353	conserved Plasmodium protein, unknown function	PCHAS_112680	3.82338	17	13	7	6	17	14	1	1	7	0.109265
1434	PF3D7_0628700	Pf3D7_06_v3	1183896	1185617	conserved Plasmodium protein, unknown function	PCHAS_112690	0.699825	80	60	13	10	35	31	5	5	1.1375	1
1435	PF3D7_0628800	Pf3D7_06_v3	1185996	1188644	glutamyl-tRNA(Gln) amidotransferase subunit B, putative	PCHAS_112700	0.656463	86	62	23	20	40	30	12	12	0.891473	0.83887
1436	PF3D7_0628900	Pf3D7_06_v3	1189472	1193978	RAP protein, putative	PCHAS_112740	0.834258	188	144	45	34	65	50	11	11	1.41441	0.394341
1437	PF3D7_0629000	Pf3D7_06_v3	1194304	1195179	conserved protein, unknown function	PCHAS_112710	2.78694	24	17	4	4	10	7	1	1	1.66667	1
1438	PF3D7_0629100	Pf3D7_06_v3	1196041	1198038	nicotinate phosphoribosyltransferase, putative	PCHAS_112720	2.77895	53	35	17	15	30	19	5	3	1.92453	0.31198
1439	PF3D7_0629200	Pf3D7_06_v3	1199853	1200995	DnaJ protein, putative	PCHAS_112730	3.54211	20	14	1	0	13	9	1	0	0.65	1
1440	PF3D7_0629300	Pf3D7_06_v3	1205190	1207781	phosphatidylcholine-sterol acyltransferase precursor, putative (PL)	PCHAS_112760	0.508691	46	23	10	7	35	24	3	3	2.53623	0.229055
1441	PF3D7_0629400	Pf3D7_06_v3	1210420	1212762	RNA binding protein, putative	PCHAS_112770	-0.237179	43	36	15	13	20	14	4	3	1.74419	0.56579
1442	PF3D7_0629500	Pf3D7_06_v3	1213948	1216005	amino acid transporter, putative	NA	NA	42	31	14	8	35	24	11	10	1.06061	1
1443	PF3D7_0629600	Pf3D7_06_v3	1218307	1219251	conserved Plasmodium protein, unknown function	PCHAS_112790	1.50965	18	12	3	3	11	9	1	1	1.83333	1
1444	PF3D7_0629700	Pf3D7_06_v3	1221941	1242922	SET domain protein, putative (SET1)	PCHAS_112800	0.265067	970	662	228	172	369	251	76	64	1.14124	0.391331
1445	PF3D7_0629800	Pf3D7_06_v3	1243580	1247219	cullin-like protein, putative	PCHAS_112810	1.31444	98	75	22	17	72	48	14	9	1.15452	0.852661
1446	PF3D7_0629900	Pf3D7_06_v3	1250412	1251651	sec14-like cytosolic factor or phosphatidylinositol/phosphatidylcholine transfer protein, putative	PCHAS_112820	2.53049	15	11	5	5	24	14	2	2	4	0.212733
1447	PF3D7_0630000	Pf3D7_06_v3	1252052	1253985	CPW-WPC family protein	PCHAS_112830	3.025	32	22	7	4	25	14	3	2	1.82292	0.502459
1448	PF3D7_0630100	Pf3D7_06_v3	1254907	1256940	conserved Plasmodium protein, unknown function	PCHAS_112840	1.37518	121	71	29	20	48	27	13	8	0.884933	0.849322
1449	PF3D7_0630200	Pf3D7_06_v3	1258880	1259939	secreted ookinete protein, putative (PSOP6)	PCHAS_112850	3.4963	13	11	3	2	8	6	3	3	0.615385	0.661836
1450	PF3D7_0630300	Pf3D7_06_v3	1260398	1269596	DNA polymerase epsilon, catalytic subunit a, putative	PCHAS_112860	3.27141	223	158	67	54	190	113	51	29	1.11932	0.602032
1451	PF3D7_0630400	Pf3D7_06_v3	1272363	1273532	conserved Plasmodium protein, unknown function	PCHAS_112870	1.86375	38	23	10	5	24	13	5	2	1.26316	0.774185
1452	PF3D7_0630500	Pf3D7_06_v3	1276329	1277825	microtubule-associated protein ytm1 homologue, putative	PCHAS_112880	2.13855	77	54	20	15	32	23	7	6	1.18738	0.815405
1453	PF3D7_0630600	Pf3D7_06_v3	1279820	1283246	conserved Plasmodium protein, unknown function	PCHAS_112890	2.36791	61	34	13	11	62	30	24	15	0.550546	0.136092
1454	PF3D7_0630700	Pf3D7_06_v3	1285058	1287031	conserved Plasmodium protein, unknown function	PCHAS_112900	0.908676	122	76	32	19	44	26	13	6	0.887768	0.850023
1455	PF3D7_0630800	Pf3D7_06_v3	1288237	1290805	conserved Plasmodium protein, unknown function	PCHAS_112910	2.63171	52	30	14	9	26	10	13	4	0.538462	0.247571
1456	PF3D7_0630900	Pf3D7_06_v3	1291035	1292972	DEAD/DEAH box ATP-dependent RNA helicase (Has1p)	PCHAS_112920	3.401	50	31	15	9	27	14	5	3	1.62	0.438529
1457	PF3D7_0631000	Pf3D7_06_v3	1295474	1296331	Tetratricopeptide repeat protein, putative	PCHAS_112930	3.19298	NA	NA	NA	NA	NA	NA	NA	NA	NA	NA
1458	PF3D7_0631100	Pf3D7_06_v3	1297885	1299373	Plasmodium exported protein (PHISTb), unknown function	NA	NA	NA	NA	NA	NA	NA	NA	NA	NA	NA	NA
1459	PF3D7_0631300	Pf3D7_06_v3	1316873	1317721	RESA-like protein	NA	NA	NA	NA	NA	NA	NA	NA	NA	NA	NA	NA
1460	PF3D7_0631400	Pf3D7_06_v3	1318327	1319116	Pfmc-2TM Maurer's cleft two transmembrane protein (MC-2TM)	NA	NA	NA	NA	NA	NA	NA	NA	NA	NA	NA	NA
1461	PF3D7_0631500	Pf3D7_06_v3	1321320	1322094	Plasmodium exported protein (hyp4), unknown function	NA	NA	NA	NA	NA	NA	NA	NA	NA	NA	NA	NA
1462	PF3D7_0631600	Pf3D7_06_v3	1323294	1324435	Plasmodium exported protein (hyp5), unknown function	NA	NA	NA	NA	NA	NA	NA	NA	NA	NA	NA	NA
1463	PF3D7_0631800	Pf3D7_06_v3	1329771	1330963	rifin (RIF)	NA	NA	NA	NA	NA	NA	NA	NA	NA	NA	NA	NA
1464	PF3D7_0631900	Pf3D7_06_v3	1333013	1334035	stevor (stevor)	NA	NA	NA	NA	NA	NA	NA	NA	NA	NA	NA	NA
1465	PF3D7_0632000	Pf3D7_06_v3	1336146	1337473	rifin (RIF)	NA	NA	NA	NA	NA	NA	NA	NA	NA	NA	NA	NA
1466	PF3D7_0632100	Pf3D7_06_v3	1338218	1339417	rifin (RIF)	NA	NA	NA	NA	NA	NA	NA	NA	NA	NA	NA	NA
1467	PF3D7_0632200	Pf3D7_06_v3	1341307	1342595	rifin (RIF)	NA	NA	NA	NA	NA	NA	NA	NA	NA	NA	NA	NA
1468	PF3D7_0632300	Pf3D7_06_v3	1347341	1348571	rifin (RIF)	NA	NA	NA	NA	NA	NA	NA	NA	NA	NA	NA	NA
1469	PF3D7_0632400	Pf3D7_06_v3	1350724	1352087	rifin (RIF)	NA	NA	NA	NA	NA	NA	NA	NA	NA	NA	NA	NA
1470	PF3D7_0632500	Pf3D7_06_v3	1353946	1366430	erythrocyte membrane protein 1, PfEMP1 (VAR)	NA	NA	NA	NA	NA	NA	NA	NA	NA	NA	NA	NA
1471	PF3D7_0632700	Pf3D7_06_v3	1371501	1372861	rifin (RIF)	NA	NA	NA	NA	NA	NA	NA	NA	NA	NA	NA	NA
1472	PF3D7_0632800	Pf3D7_06_v3	1374797	1382627	erythrocyte membrane protein 1, PfEMP1 (VAR)	NA	NA	NA	NA	NA	NA	NA	NA	NA	NA	NA	NA
1473	PF3D7_0700100	Pf3D7_07_v3	20307	28083	erythrocyte membrane protein 1, PfEMP1 (VAR)	NA	NA	NA	NA	NA	NA	NA	NA	NA	NA	NA	NA
1474	PF3D7_0700200	Pf3D7_07_v3	30097	31269	rifin (RIF)	NA	NA	NA	NA	NA	NA	NA	NA	NA	NA	NA	NA
1475	PF3D7_0700300	Pf3D7_07_v3	33585	34804	rifin (RIF)	NA	NA	NA	NA	NA	NA	NA	NA	NA	NA	NA	NA
1476	PF3D7_0700400	Pf3D7_07_v3	36922	37927	stevor	NA	NA	NA	NA	NA	NA	NA	NA	NA	NA	NA	NA
1477	PF3D7_0700500	Pf3D7_07_v3	40288	41453	rifin (RIF)	NA	NA	NA	NA	NA	NA	NA	NA	NA	NA	NA	NA
1478	PF3D7_0700800	Pf3D7_07_v3	48300	49106	Pfmc-2TM Maurer's cleft two transmembrane protein (MC-2TM)	NA	NA	NA	NA	NA	NA	NA	NA	NA	NA	NA	NA
1479	PF3D7_0701100	Pf3D7_07_v3	55562	56781	rifin (RIF)	NA	NA	NA	NA	NA	NA	NA	NA	NA	NA	NA	NA
1480	PF3D7_0701500	Pf3D7_07_v3	68066	68840	Plasmodium exported protein (hyp4), unknown function	NA	NA	NA	NA	NA	NA	NA	NA	NA	NA	NA	NA
1481	PF3D7_0701600	Pf3D7_07_v3	71049	71860	Pfmc-2TM Maurer's cleft two transmembrane protein (MC-2TM)	NA	NA	NA	NA	NA	NA	NA	NA	NA	NA	NA	NA
1482	PF3D7_0701700	Pf3D7_07_v3	72477	73325	RESA-like protein	NA	NA	NA	NA	NA	NA	NA	NA	NA	NA	NA	NA
1483	PF3D7_0701800	Pf3D7_07_v3	75918	77055	rifin (RIF)	NA	NA	NA	NA	NA	NA	NA	NA	NA	NA	NA	NA
1484	PF3D7_0701900	Pf3D7_07_v3	79890	82943	Plasmodium exported protein, unknown function	NA	NA	280	127	118	38	60	31	29	6	0.871921	0.610259
1485	PF3D7_0702000	Pf3D7_07_v3	84797	85674	Plasmodium exported protein (hyp12), unknown function	NA	NA	50	20	24	14	12	4	6	1	0.96	1
1486	PF3D7_0702200	Pf3D7_07_v3	91867	93141	lysophospholipase, putative	NA	NA	51	32	11	10	30	15	19	12	0.340557	0.0178189
1487	PF3D7_0702300	Pf3D7_07_v3	96761	98730	sporozoite threonine and asparagine-rich protein (STARP)	NA	NA	82	43	31	19	21	15	2	1	3.96951	0.0643373
1488	PF3D7_0702400	Pf3D7_07_v3	101694	102285	conserved Plasmodium protein, unknown function	NA	NA	12	7	6	3	6	5	1	0	3	0.625696
1489	PF3D7_0702500	Pf3D7_07_v3	104957	105989	Plasmodium exported protein, unknown function	NA	NA	44	24	21	8	17	15	6	5	1.35227	0.792975
1490	PF3D7_0702600	Pf3D7_07_v3	109915	110178	chitinase precursor fragment, truncated	NA	NA	17	11	3	2	10	3	5	4	0.352941	0.24636
1491	PF3D7_0702900	Pf3D7_07_v3	113144	113948	centrin, putative	PCHAS_080090	2.27103	21	11	2	1	6	2	2	0	0.285714	0.268298
1492	PF3D7_0703000	Pf3D7_07_v3	115239	120770	conserved Plasmodium protein, unknown function	PCHAS_080100	0.352686	455	292	99	65	136	86	32	23	0.924725	0.732426
1493	PF3D7_0703100	Pf3D7_07_v3	121414	121956	conserved Plasmodium protein, unknown function	PCHAS_080110	3.53889	11	10	1	0	22	16	5	2	0.4	0.644979
1494	PF3D7_0703200	Pf3D7_07_v3	122513	127135	conserved Plasmodium protein, unknown function	PCHAS_080120	0.349351	365	221	93	54	132	87	45	35	0.747397	0.164442
1495	PF3D7_0703300	Pf3D7_07_v3	128540	128980	conserved Plasmodium protein, unknown function	PCHAS_080130	3.19178	26	19	8	6	12	10	3	2	1.23077	1
1496	PF3D7_0703400	Pf3D7_07_v3	129370	131832	conserved Plasmodium protein, unknown function	PCHAS_080140	0.77439	172	109	47	26	68	37	28	18	0.663621	0.151985
1497	PF3D7_0703500	Pf3D7_07_v3	135606	142505	erythrocyte membrane-associated antigen	PCHAS_080150	2.0448	255	171	73	50	230	141	51	32	1.29104	0.226566
1498	PF3D7_0703600	Pf3D7_07_v3	144019	145953	conserved Plasmodium protein, unknown function	PCHAS_080160	3.64504	17	11	8	3	10	7	1	1	4.70588	0.222537
1499	PF3D7_0703700	Pf3D7_07_v3	146645	147394	conserved Plasmodium protein, unknown function	PCHAS_080170	0.730924	42	22	10	6	21	14	9	7	0.555556	0.288279
1500	PF3D7_0703800	Pf3D7_07_v3	149804	152980	conserved Plasmodium protein, unknown function	PCHAS_080180	0.163516	161	96	48	28	68	38	16	9	1.26708	0.533153
1501	PF3D7_0703900	Pf3D7_07_v3	153320	166396	conserved Plasmodium membrane protein, unknown function	PCHAS_080190	0.460762	1002	675	259	180	343	227	93	62	0.95333	0.732167
1502	PF3D7_0704000	Pf3D7_07_v3	167489	177295	conserved Plasmodium membrane protein, unknown function	PCHAS_080200	1.09578	685	461	161	115	224	157	52	36	1.01246	1
1503	PF3D7_0704100	Pf3D7_07_v3	180036	190715	conserved Plasmodium membrane protein, unknown function	PCHAS_080210	-0.679123	787	519	186	133	271	192	63	43	1.01664	1
1504	PF3D7_0704200	Pf3D7_07_v3	191309	194890	tRNA m5C-methyltransferase, putative	PCHAS_080220	1.83319	242	184	55	42	84	51	16	9	1.19318	0.65195
1505	PF3D7_0704300	Pf3D7_07_v3	197691	203249	conserved Plasmodium membrane protein, unknown function	PCHAS_080230	-0.12473	430	304	96	70	132	77	34	24	0.866758	0.568816
1506	PF3D7_0704400	Pf3D7_07_v3	204718	207750	phosphoinositide-binding protein, putative	PCHAS_080240	1.22673	185	109	48	43	71	46	20	13	0.921081	0.763948
1507	PF3D7_0704500	Pf3D7_07_v3	208690	213501	serine/threonine protein kinase, putative	PCHAS_080250	-0.118528	338	224	86	61	125	87	33	26	0.96378	0.908104
1508	PF3D7_0704600	Pf3D7_07_v3	216024	229072	ubiquitin transferase, putative	PCHAS_080260	0.910609	766	544	203	133	327	213	87	50	0.996084	1
1509	PF3D7_0704700	Pf3D7_07_v3	233401	237414	conserved Plasmodium membrane protein, unknown function	PCHAS_080270	0.893044	263	191	52	39	98	63	29	20	0.668153	0.135261
1510	PF3D7_0704800	Pf3D7_07_v3	238159	242052	conserved Plasmodium protein, unknown function	PCHAS_080280	0.675405	255	174	72	49	101	72	28	22	1.01849	1
1511	PF3D7_0704900	Pf3D7_07_v3	243898	245016	peptide chain release factor, putative	PCHAS_080290	2.75	31	20	7	6	30	21	10	8	0.677419	0.586948
1512	PF3D7_0705000	Pf3D7_07_v3	246259	250152	methyltransferase, putative	PCHAS_080300	1.5878	141	106	31	23	83	55	23	16	0.793401	0.532692
1513	PF3D7_0705100	Pf3D7_07_v3	252282	255251	conserved Plasmodium protein, unknown function	PCHAS_080310	-0.0151668	186	120	63	46	62	43	15	10	1.4	0.359664
1514	PF3D7_0705200	Pf3D7_07_v3	256086	260684	conserved Plasmodium protein, unknown function	PCHAS_080320	0.221279	367	260	77	55	110	66	29	16	0.795828	0.37789
1515	PF3D7_0705300	Pf3D7_07_v3	261977	264454	origin recognition complex subunit 2, putative (ORC2)	PCHAS_080330	2.33818	85	63	27	22	71	49	17	13	1.32664	0.492607
1516	PF3D7_0705400	Pf3D7_07_v3	264973	267438	minchromosome maintenance (MCM) complex subunit, putative (MCM7)	PCHAS_080340	4.51157	43	32	19	15	71	49	19	16	1.65116	0.189019
1517	PF3D7_0705500	Pf3D7_07_v3	270022	278706	inositol-phosphate phosphatase, putative	PCHAS_080350	0.608387	446	296	117	80	215	141	60	48	0.940022	0.719584
1518	PF3D7_0705600	Pf3D7_07_v3	281035	284433	RNA helicase, putative	PCHAS_080360	1.5742	222	154	48	38	98	59	15	9	1.41261	0.36438
1519	PF3D7_0705700	Pf3D7_07_v3	285472	286166	40S ribosomal protein S29, putative	PCHAS_080370	5.05556	NA	NA	NA	NA	5	4	1	1	NA	NA
1520	PF3D7_0705800	Pf3D7_07_v3	287597	289088	cysteine-rich secretory protein, putative	NA	NA	15	13	4	2	10	5	2	2	1.33333	1
1521	PF3D7_0705900	Pf3D7_07_v3	290100	291220	ATP synthase subunit C, putative	PCHAS_080380	3.54819	12	10	2	2	17	12	0	0	Inf	0.195699
1522	PF3D7_0706000	Pf3D7_07_v3	293400	297089	conserved Plasmodium protein, unknown function	PCHAS_080390	3.46216	68	57	18	13	119	73	24	19	1.3125	0.482054
1523	PF3D7_0706100	Pf3D7_07_v3	297506	303059	conserved Plasmodium protein, unknown function	PCHAS_080400	1.87377	211	142	48	31	124	81	29	24	0.972708	1
1524	PF3D7_0706200	Pf3D7_07_v3	304315	304755	conserved Plasmodium protein, unknown function	PCHAS_080410	-0.207792	6	6	4	1	3	2	1	1	2	1
1525	PF3D7_0706300	Pf3D7_07_v3	305563	306032	conserved Plasmodium protein, unknown function	PCHAS_080420	1.52542	25	22	5	3	8	6	4	4	0.4	0.4057
1526	PF3D7_0706400	Pf3D7_07_v3	306855	307133	ribosomal protein, L37e, putative	PCHAS_080430	4.98913	3	3	0	0	4	3	1	0	0	1
1527	PF3D7_0706500	Pf3D7_07_v3	309902	315022	conserved Plasmodium protein, unknown function	PCHAS_080440	0.445487	261	181	74	50	128	87	23	17	1.57788	0.0867719
1528	PF3D7_0706600	Pf3D7_07_v3	320248	322281	conserved Plasmodium protein, unknown function	PCHAS_080450	0.0398818	182	130	30	22	54	36	16	13	0.556319	0.0952979
1529	PF3D7_0706700	Pf3D7_07_v3	322907	325528	DNA mismatch repair protein, putative (MSH2-2)	PCHAS_080460	2.53723	124	92	28	27	106	80	16	16	1.49597	0.251088
1530	PF3D7_0707200	Pf3D7_07_v3	329936	336325	conserved Plasmodium protein, unknown function	PCHAS_080470	0.220291	379	259	91	67	151	94	34	16	1.06635	0.825685
1531	PF3D7_0707300	Pf3D7_07_v3	338885	342083	rhoptry-associated membrane antigen (RAMA)	PCHAS_080480	-0.931475	111	70	30	19	52	30	15	10	0.936937	0.858556
1532	PF3D7_0707400	Pf3D7_07_v3	343912	345903	AAA family ATPase, putative	PCHAS_080490	3.28808	53	34	10	10	61	35	15	9	0.767296	0.659144
1533	PF3D7_0707500	Pf3D7_07_v3	348277	353082	conserved Plasmodium protein, unknown function	PCHAS_080500	0.181761	303	206	47	35	90	55	16	14	0.872525	0.633527
1534	PF3D7_0707600	Pf3D7_07_v3	353986	354720	conserved Plasmodium protein, unknown function	PCHAS_080510	2.5123	28	25	3	2	17	11	5	5	0.364286	0.253195
1535	PF3D7_0707700	Pf3D7_07_v3	357700	360585	ubiquitin-protein ligase e3, putative	PCHAS_080520	1.20916	90	65	26	17	61	36	12	11	1.46852	0.356011
1536	PF3D7_0707800	Pf3D7_07_v3	362005	365779	RAP protein, putative	PCHAS_080530	1.60355	146	101	34	26	83	54	25	20	0.773151	0.451098
1537	PF3D7_0707900	Pf3D7_07_v3	366929	367708	large ribosomal subunit processing protein, putative	PCHAS_080540	4.40541	16	13	1	0	25	20	8	5	0.195312	0.14098
1538	PF3D7_0708000	Pf3D7_07_v3	368707	371672	cytoskeleton associated protein, putative	PCHAS_080550	1.81106	88	59	31	18	59	37	15	11	1.38561	0.389881
1539	PF3D7_0708100	Pf3D7_07_v3	372897	373106	DNA-directed RNA polymerase 2+8.2 kDa polypeptide, putative	PCHAS_080570	4.84058	2	2	0	0	4	2	2	1	0	1
1540	PF3D7_0708200	Pf3D7_07_v3	374243	377393	conserved Plasmodium protein, unknown function	PCHAS_080580	1.8218	111	75	20	9	64	43	13	8	0.887041	0.844632
1541	PF3D7_0708300	Pf3D7_07_v3	378031	379305	O-sialoglycoprotein endopeptidase, putative	PCHAS_080590	3.55022	17	14	6	5	10	7	5	3	0.705882	0.721904
1542	PF3D7_0708400	Pf3D7_07_v3	381592	384614	heat shock protein 90 (HSP90)	PCHAS_080600	4.37852	7	6	1	0	52	34	8	4	0.928571	1
1543	PF3D7_0708500	Pf3D7_07_v3	385583	388321	heat shock protein 86 family protein	PCHAS_121970	0.735746	156	115	38	28	65	35	10	10	1.58333	0.287463
1544	PF3D7_0708600	Pf3D7_07_v3	389473	390365	heat shock protein 86 family protein	PCHAS_121980	2.36508	24	20	5	2	12	8	4	4	0.625	0.699817
1545	PF3D7_0708700	Pf3D7_07_v3	391502	392188	Cg8 protein	PCHAS_121990	3.59649	21	15	2	1	18	13	1	0	1.71429	1
1546	PF3D7_0708800	Pf3D7_07_v3	395711	398332	heat shock protein 70 (HSP70-z)	PCHAS_122000	3.00229	33	24	12	12	60	40	23	21	0.948617	1
1547	PF3D7_0708900	Pf3D7_07_v3	399290	400243	Cg3 protein	PCHAS_122010	2.28707	42	31	6	5	16	10	2	2	1.14286	1
1548	PF3D7_0709000	Pf3D7_07_v3	403222	406317	chloroquine resistance transporter (CRT)	PCHAS_122020	3.125	32	22	31	12	25	16	3	2	8.07292	0.000384635
1549	PF3D7_0709100	Pf3D7_07_v3	408215	411961	Cg1 protein	PCHAS_122030	0.589744	128	80	41	26	80	49	32	20	0.800781	0.487477
1550	PF3D7_0709200	Pf3D7_07_v3	412343	413161	Cg6 protein,glutaredoxin-like protein (GLP3)	PCHAS_122040	0.75	43	32	11	9	15	9	7	5	0.548173	0.373325
1551	PF3D7_0709300	Pf3D7_07_v3	413560	421749	Cg2 protein	PCHAS_122050	0.388787	431	278	136	87	152	87	43	25	1.11542	0.625129
1552	PF3D7_0709400	Pf3D7_07_v3	423236	427234	Cg7 protein	PCHAS_122060	0.713505	157	101	44	31	80	45	18	10	1.24558	0.544793
1553	PF3D7_0709500	Pf3D7_07_v3	428723	429346	conserved Plasmodium protein, unknown function	PCHAS_122070	2.84444	13	7	1	0	6	2	2	1	0.230769	0.527273
1554	PF3D7_0709600	Pf3D7_07_v3	429857	433758	rRNA/tRNA ribonuclease MRP/P subunit, putative	PCHAS_122080	1.71972	215	143	56	29	84	50	31	13	0.705776	0.184694
1555	PF3D7_0709700	Pf3D7_07_v3	435089	436195	lysophospholipase, putative	PCHAS_122100	2.6875	18	11	4	2	29	18	5	3	1.28889	0.726616
1556	PF3D7_0709800	Pf3D7_07_v3	437900	438094	conserved Plasmodium protein, unknown function	PCHAS_122110	3.51562	3	3	0	0	6	3	2	1	0	1
1557	PF3D7_0709900	Pf3D7_07_v3	438557	445881	conserved Plasmodium membrane protein, unknown function	PCHAS_122120	0.730736	311	203	76	55	155	102	39	30	0.971226	0.912322
1558	PF3D7_0710000	Pf3D7_07_v3	447515	458496	conserved Plasmodium protein, unknown function	PCHAS_122130	1.0202	532	364	142	80	246	160	70	37	0.938024	0.739651
1559	PF3D7_0710100	Pf3D7_07_v3	460057	461436	conserved Plasmodium protein, unknown function	PCHAS_122140	1.65142	64	46	17	8	22	11	8	2	0.730469	0.610144
1560	PF3D7_0710200	Pf3D7_07_v3	463105	471837	conserved Plasmodium protein, unknown function	PCHAS_122150	-1.95498	484	278	179	67	178	93	63	27	1.04493	0.865142
1561	PF3D7_0710300	Pf3D7_07_v3	472501	473541	conserved Plasmodium membrane protein, unknown function	PCHAS_122160	3.35468	5	5	1	1	12	6	5	1	0.48	1
1562	PF3D7_0710400	Pf3D7_07_v3	474623	475720	nucleotide excision repair protein, putative	PCHAS_122170	2.13151	52	39	17	6	18	9	9	4	0.653846	0.446819
1563	PF3D7_0710500	Pf3D7_07_v3	476116	477552	conserved Plasmodium protein, unknown function	PCHAS_122180	3.11765	22	17	9	7	18	9	8	2	0.920455	1
1564	PF3D7_0710600	Pf3D7_07_v3	478468	479138	60S ribosomal protein L34a, putative	PCHAS_122190	4.06	11	9	3	3	10	8	2	2	1.36364	1
1565	PF3D7_0710700	Pf3D7_07_v3	481369	481974	conserved Plasmodium protein, unknown function	PCHAS_122200	1.27861	45	23	13	4	15	10	4	1	1.08333	1
1566	PF3D7_0710800	Pf3D7_07_v3	482701	483831	conserved Plasmodium protein, unknown function	PCHAS_122210	1.09574	72	48	22	15	31	20	3	2	3.15741	0.0795199
1567	PF3D7_0710900	Pf3D7_07_v3	484838	486037	mitochondrial ribosomal protein L1 precursor, putative	PCHAS_122220	2.18296	67	44	25	17	32	25	10	6	1.19403	0.832566
1568	PF3D7_0711000	Pf3D7_07_v3	487281	490970	AAA family ATPase, CDC48 subfamily (Cdc48)	PCHAS_122230	2.34581	107	76	27	16	85	48	32	18	0.670269	0.183788
1569	PF3D7_0711100	Pf3D7_07_v3	492519	493232	conserved Plasmodium membrane protein, unknown function	PCHAS_122240	0.122363	23	12	12	7	20	17	4	3	2.6087	0.232631
1570	PF3D7_0711200	Pf3D7_07_v3	495238	498240	conserved Plasmodium protein, unknown function	PCHAS_122250	1.116	161	100	56	28	63	33	31	15	0.706872	0.216591
1571	PF3D7_0711300	Pf3D7_07_v3	499336	499695	conserved Plasmodium protein, unknown function	PCHAS_122260	1.36134	13	9	7	5	7	5	2	0	1.88462	0.674904
1572	PF3D7_0711400	Pf3D7_07_v3	500408	502594	sin3 associated polypeptide p18-like protein	PCHAS_122270	0.321429	122	62	38	21	41	23	14	7	0.912178	0.855584
1573	PF3D7_0711500	Pf3D7_07_v3	505245	507311	regulator of chromosome condensation, putative	PCHAS_122280	2.33285	65	40	29	15	45	17	23	2	0.87291	0.734628
1574	PF3D7_0711700	Pf3D7_07_v3	511950	519425	erythrocyte membrane protein 1, PfEMP1 (VAR)	NA	NA	NA	NA	NA	NA	NA	NA	NA	NA	NA	NA
1575	PF3D7_0712000	Pf3D7_07_v3	527338	535131	erythrocyte membrane protein 1, PfEMP1 (VAR)	NA	NA	NA	NA	NA	NA	NA	NA	NA	NA	NA	NA
1576	PF3D7_0712300	Pf3D7_07_v3	542906	550520	erythrocyte membrane protein 1, PfEMP1 (VAR)	NA	NA	NA	NA	NA	NA	NA	NA	NA	NA	NA	NA
1577	PF3D7_0712400	Pf3D7_07_v3	552158	559078	erythrocyte membrane protein 1, PfEMP1 (VAR)	NA	NA	NA	NA	NA	NA	NA	NA	NA	NA	NA	NA
1578	PF3D7_0712600	Pf3D7_07_v3	566726	574308	erythrocyte membrane protein 1, PfEMP1 (VAR)	NA	NA	NA	NA	NA	NA	NA	NA	NA	NA	NA	NA
1579	PF3D7_0712800	Pf3D7_07_v3	581386	588923	erythrocyte membrane protein 1, PfEMP1 (VAR)	NA	NA	NA	NA	NA	NA	NA	NA	NA	NA	NA	NA
1580	PF3D7_0712900	Pf3D7_07_v3	590326	597733	erythrocyte membrane protein 1, PfEMP1 (VAR)	NA	NA	NA	NA	NA	NA	NA	NA	NA	NA	NA	NA
1581	PF3D7_0713000	Pf3D7_07_v3	602141	603381	rifin (RIF)	NA	NA	NA	NA	NA	NA	NA	NA	NA	NA	NA	NA
1582	PF3D7_0713100	Pf3D7_07_v3	605653	606440	Pfmc-2TM Maurer's cleft two transmembrane protein (MC-2TM)	NA	NA	21	9	14	1	8	3	5	0	1.06667	1
1583	PF3D7_0713200	Pf3D7_07_v3	607111	607785	RESA-like protein	NA	NA	36	15	21	3	9	3	8	1	0.65625	0.572901
1584	PF3D7_0713400	Pf3D7_07_v3	612458	613740	serpentine receptor, putative (PfSR25)	PCHAS_142180	3.76751	12	8	4	2	22	8	11	5	0.666667	0.743392
1585	PF3D7_0713500	Pf3D7_07_v3	614385	617249	conserved Plasmodium protein, unknown function	PCHAS_142190	1.38574	144	78	54	20	65	26	26	6	0.9375	0.887569
1586	PF3D7_0713600	Pf3D7_07_v3	617933	620867	mitochondrial ribosomal protein S5 precursor, putative	PCHAS_142200	3.04362	106	70	35	13	68	22	26	9	0.86357	0.650774
1587	PF3D7_0713700	Pf3D7_07_v3	621463	623521	conserved Plasmodium protein, unknown function	PCHAS_142210	2.77512	14	8	3	0	9	7	1	1	1.92857	1
1588	PF3D7_0713800	Pf3D7_07_v3	624379	625300	conserved Plasmodium protein, unknown function	PCHAS_142220	3.22083	12	8	5	3	16	10	5	3	1.33333	0.726805
1589	PF3D7_0713900	Pf3D7_07_v3	627067	637776	conserved Plasmodium protein, unknown function	PCHAS_142230	-0.64668	571	361	173	97	198	118	79	40	0.759361	0.0868432
1590	PF3D7_0714000	Pf3D7_07_v3	643101	643472	histone H2B variant, putative (H2Bv)	PCHAS_142240	4.80488	NA	NA	NA	NA	7	6	3	3	NA	NA
1591	PF3D7_0714100	Pf3D7_07_v3	646719	648767	conserved Plasmodium protein, unknown function	PCHAS_142250	2.09677	64	46	17	13	40	29	8	7	1.32812	0.648005
1592	PF3D7_0714200	Pf3D7_07_v3	650834	654919	conserved Plasmodium protein, unknown function	PCHAS_142260	0.0969875	215	142	70	48	85	56	20	15	1.38372	0.280278
1593	PF3D7_0714300	Pf3D7_07_v3	656871	661669	zinc finger protein, putative (ERF2)	PCHAS_142270	-0.0249811	193	123	49	29	87	59	16	11	1.38051	0.367354
1594	PF3D7_0714400	Pf3D7_07_v3	662284	663407	calmodulin, putative	PCHAS_142280	1.55078	26	18	5	5	12	8	5	4	0.461538	0.294676
1595	PF3D7_0714500	Pf3D7_07_v3	664956	666167	transcription elongation factor s-II, putative	PCHAS_142290	2.13151	34	21	4	3	33	23	9	6	0.431373	0.23358
1596	PF3D7_0714600	Pf3D7_07_v3	667985	669712	conserved Plasmodium protein, unknown function	PCHAS_142300	0.333913	88	59	21	15	29	19	9	6	0.768939	0.640922
1597	PF3D7_0715000	Pf3D7_07_v3	673451	674419	4-nitrophenylphosphatase (PNPase)	PCHAS_142310	2.94099	37	29	13	8	26	17	10	4	0.913514	1
1598	PF3D7_0715100	Pf3D7_07_v3	674610	675130	conserved Plasmodium protein, unknown function	PCHAS_142320	1.75	18	12	3	2	13	9	2	2	1.08333	1
1599	PF3D7_0715200	Pf3D7_07_v3	676061	682681	conserved Plasmodium protein, unknown function	NA	NA	349	204	93	60	129	77	44	32	0.781258	0.238067
1600	PF3D7_0715300	Pf3D7_07_v3	684539	686691	calcium/calmodulin-dependent protein kinase, putative	PCHAS_142340	1.44101	47	33	12	11	37	27	8	6	1.18085	0.805828
1601	PF3D7_0715400	Pf3D7_07_v3	687891	688848	secreted ookinete protein, putative (PSOP20)	PCHAS_142350	2.3242	21	16	7	6	18	12	7	4	0.857143	1
1602	PF3D7_0715500	Pf3D7_07_v3	689543	690057	mitochondrial ATP synthase F1, epsilon subunit, putative	PCHAS_142360	4.25352	3	2	0	0	5	3	0	0	NA	1
1603	PF3D7_0715600	Pf3D7_07_v3	691068	693332	GTP-binding translation elongation factor tu family protein, putative	PCHAS_142370	3.40849	60	43	14	9	56	31	18	15	0.725926	0.549613
1604	PF3D7_0715700	Pf3D7_07_v3	694523	694882	conserved Plasmodium protein, unknown function	PCHAS_142380	4.30252	13	12	3	1	8	6	1	1	1.84615	1
1605	PF3D7_0715800	Pf3D7_07_v3	695600	696904	drug/metabolite exporter, drug/metabolite transporter	PCHAS_142390	2.16359	63	39	21	12	37	29	11	8	1.12121	0.835746
1606	PF3D7_0715900	Pf3D7_07_v3	699239	700909	zinc transporter, putative	PCHAS_142400	2.24281	69	46	17	12	47	25	12	10	0.964976	1
1607	PF3D7_0716000	Pf3D7_07_v3	703207	706584	RNA binding protein, putative	PCHAS_061540	0.822222	152	101	37	25	96	57	33	18	0.708134	0.216997
1608	PF3D7_0716100	Pf3D7_07_v3	707699	710908	large ribosomal subunit assembling factor, putative	PCHAS_061550	1.62675	121	84	40	28	64	42	14	9	1.51122	0.252678
1609	PF3D7_0716200	Pf3D7_07_v3	712469	714967	conserved Plasmodium protein, unknown function	PCHAS_061560	-0.840144	91	59	20	16	51	34	13	10	0.862215	0.694179
1610	PF3D7_0716300	Pf3D7_07_v3	717281	718968	conserved Plasmodium protein, unknown function	PCHAS_061570	1.34674	49	26	23	12	23	19	2	1	5.39796	0.0182303
1611	PF3D7_0716400	Pf3D7_07_v3	720010	721467	conserved Plasmodium protein, unknown function	PCHAS_061580	3.08046	5	4	1	0	6	2	0	0	Inf	1
1612	PF3D7_0716500	Pf3D7_07_v3	721717	724715	conserved Plasmodium protein, unknown function	PCHAS_061590	2.07175	51	40	14	9	26	16	7	5	1.01961	1
1613	PF3D7_0716600	Pf3D7_07_v3	725296	727219	cysteine desulfurase, putative (SufS)	PCHAS_061600	2.25275	43	26	14	8	38	25	9	7	1.37468	0.636263
1614	PF3D7_0716700	Pf3D7_07_v3	728109	731126	conserved Plasmodium protein, unknown function	PCHAS_061610	0.833831	213	112	61	44	85	43	20	17	1.21714	0.576019
1615	PF3D7_0716800	Pf3D7_07_v3	732070	733496	eukaryotic translation initiation factor 3+37.28 kDa subunit, putative	PCHAS_061620	4.47095	6	3	2	2	29	19	11	8	0.878788	1
1616	PF3D7_0716900	Pf3D7_07_v3	736370	737338	drug metabolite transporter, putative	PCHAS_061630	3.3354	5	3	1	1	36	23	8	5	0.9	1
1617	PF3D7_0717000	Pf3D7_07_v3	738578	741209	conserved Plasmodium membrane protein, unknown function	PCHAS_061640	2.21812	9	8	4	3	11	6	5	4	0.977778	1
1618	PF3D7_0717100	Pf3D7_07_v3	742010	744901	conserved Plasmodium protein, unknown function	PCHAS_061650	1.58114	116	68	41	25	67	42	19	10	1.24637	0.536121
1619	PF3D7_0717200	Pf3D7_07_v3	745191	746663	conserved Plasmodium protein, unknown function	PCHAS_061660	0.454756	47	31	11	9	29	16	12	9	0.565603	0.333988
1620	PF3D7_0717300	Pf3D7_07_v3	748990	750699	transcription initiation factor IIE, alpha subunit, putative	PCHAS_061670	3.01786	32	20	9	6	18	14	5	1	1.0125	1
1621	PF3D7_0717400	Pf3D7_07_v3	751877	754132	queuine tRNA-ribosyltransferase, putative	PCHAS_061680	1.58855	110	64	33	24	52	32	19	13	0.821053	0.612444
1622	PF3D7_0717500	Pf3D7_07_v3	755763	757696	calcium dependent protein kinase 4+(CDPK4)	PCHAS_061690	4.54924	7	6	2	1	41	34	12	8	0.97619	1
1623	PF3D7_0717600	Pf3D7_07_v3	758720	762877	conserved Plasmodium protein, unknown function	PCHAS_061700	0.989554	115	81	26	20	67	41	17	10	0.891049	0.729824
1624	PF3D7_0717700	Pf3D7_07_v3	764794	766413	seryl-tRNA synthetase, putative	PCHAS_061710	3.30983	50	32	18	11	33	20	10	8	1.188	0.823572
1625	PF3D7_0717800	Pf3D7_07_v3	767357	771949	conserved Plasmodium protein, unknown function	PCHAS_061720	-0.518301	202	127	43	33	103	61	20	18	1.09629	0.883475
1626	PF3D7_0717900	Pf3D7_07_v3	772951	775264	thioredoxin-like protein	PCHAS_061730	2.53898	36	25	3	3	26	12	7	3	0.309524	0.169785
1627	PF3D7_0718000	Pf3D7_07_v3	776141	795637	dynein heavy chain, putative	PCHAS_061740	2.19757	497	315	150	100	316	204	75	60	1.27163	0.139907
1628	PF3D7_0718100	Pf3D7_07_v3	796514	804739	exported serine/threonine protein kinase (EST)	PCHAS_061750	0.657143	320	218	95	68	139	95	30	22	1.37552	0.183134
1629	PF3D7_0718300	Pf3D7_07_v3	812301	820635	cysteine repeat modular protein 2+(CRMP2)	PCHAS_061760	3.20684	157	113	54	44	136	92	30	23	1.55924	0.104759
1630	PF3D7_0718400	Pf3D7_07_v3	822438	823015	mitochondrial ribosomal protein S8 precursor, putative	PCHAS_061770	5.0155	6	3	3	3	8	3	2	2	2	0.628483
1631	PF3D7_0718500	Pf3D7_07_v3	824445	825884	prefoldin subunit 3, putative	PCHAS_061780	3.59375	13	11	6	4	17	12	5	5	1.56923	0.725396
1632	PF3D7_0718600	Pf3D7_07_v3	826837	831305	conserved Plasmodium protein, unknown function	PCHAS_061790	0.24237	168	122	36	30	66	50	14	13	1.0102	1
1633	PF3D7_0718700	Pf3D7_07_v3	831549	832922	conserved Plasmodium membrane protein, unknown function	PCHAS_061800	1.85777	62	46	13	10	32	22	12	9	0.55914	0.245367
1634	PF3D7_0718800	Pf3D7_07_v3	833630	835051	conserved Plasmodium protein, unknown function	PCHAS_061810	3.77656	13	3	3	2	19	15	2	2	2.19231	0.633858
1635	PF3D7_0718900	Pf3D7_07_v3	835957	836861	conserved Plasmodium protein, unknown function	NA	NA	26	19	7	4	10	9	3	3	0.897436	1
1636	PF3D7_0719000	Pf3D7_07_v3	838135	838596	conserved Plasmodium protein, unknown function	PCHAS_061820	2.7451	21	18	4	2	8	6	1	1	1.52381	1
1637	PF3D7_0719100	Pf3D7_07_v3	838990	840024	conserved Plasmodium protein, unknown function	PCHAS_061830	3.75978	13	9	3	0	18	11	2	2	2.07692	0.637128
1638	PF3D7_0719200	Pf3D7_07_v3	841108	842830	NIMA related kinase 4+(NEK4)	PCHAS_061840	4.76452	2	2	2	2	17	11	6	5	2.83333	0.558291
1639	PF3D7_0719300	Pf3D7_07_v3	844495	847593	actin-like protein, putative	PCHAS_061850	1.53488	109	79	33	25	60	43	18	15	1.00917	1
1640	PF3D7_0719400	Pf3D7_07_v3	848398	853593	conserved Plasmodium protein, unknown function	PCHAS_061860	-0.425765	189	126	39	30	111	72	33	23	0.694084	0.179448
1641	PF3D7_0719500	Pf3D7_07_v3	854652	856654	conserved membrane protein, unknown function	PCHAS_061870	1.96178	33	24	7	7	21	15	4	2	1.11364	1
1642	PF3D7_0719600	Pf3D7_07_v3	858742	859492	60S ribosomal protein L11a, putative	PCHAS_061880	4.77457	4	3	1	1	16	14	4	4	1	1
1643	PF3D7_0719700	Pf3D7_07_v3	861583	862487	40S ribosomal protein S10, putative	PCHAS_061890	4.59124	4	4	0	0	17	14	2	2	0	1
1644	PF3D7_0719800	Pf3D7_07_v3	863452	864813	conserved Plasmodium protein, unknown function	PCHAS_061900	2.87196	28	18	4	2	31	23	7	6	0.632653	0.532872
1645	PF3D7_0719900	Pf3D7_07_v3	865927	876132	conserved Plasmodium membrane protein, unknown function	PCHAS_061910	0.047633	502	320	134	93	255	159	83	54	0.820093	0.225367
1646	PF3D7_0720000	Pf3D7_07_v3	876795	877500	3'-5'+exoribonuclease Csl4 homolog, putative	PCHAS_061920	2.59487	19	16	6	4	16	13	1	1	5.05263	0.210415
1647	PF3D7_0720100	Pf3D7_07_v3	877865	878632	small subunit rRNA processing protein, putative	PCHAS_061930	2.23137	66	47	13	10	21	14	4	4	1.03409	1
1648	PF3D7_0720200	Pf3D7_07_v3	879454	879946	conserved Plasmodium protein, unknown function	PCHAS_061940	3.50413	11	9	3	3	10	7	4	3	0.681818	1
1649	PF3D7_0720300	Pf3D7_07_v3	880465	880863	conserved Plasmodium protein, unknown function	PCHAS_061950	2.29808	19	12	3	3	5	3	2	0	0.394737	0.568818
1650	PF3D7_0720400	Pf3D7_07_v3	882936	884988	ferrodoxin reductase-like protein	PCHAS_061960	3.02336	50	35	16	10	46	23	21	8	0.700952	0.439844
1651	PF3D7_0720500	Pf3D7_07_v3	886346	887487	conserved Plasmodium protein, unknown function	PCHAS_061970	2.81343	6	6	0	0	13	10	1	1	0	1
1652	PF3D7_0720600	Pf3D7_07_v3	887816	889378	conserved Plasmodium protein, unknown function	PCHAS_061980	4.29237	3	2	0	0	14	10	2	2	0	1
1653	PF3D7_0720700	Pf3D7_07_v3	891683	899051	phosphoinositide-binding protein, putative	PCHAS_061990	1.14497	310	209	78	65	141	92	41	34	0.865303	0.508981
1654	PF3D7_0720800	Pf3D7_07_v3	899751	901137	Ham1-like protein, putative	PCHAS_062000	2.67172	11	9	3	1	8	6	1	1	2.18182	1
1655	PF3D7_0720900	Pf3D7_07_v3	901549	902787	conserved Plasmodium protein, unknown function	PCHAS_062010	0.777358	17	12	6	2	11	9	3	1	1.29412	1
1656	PF3D7_0721000	Pf3D7_07_v3	904143	914671	conserved Plasmodium membrane protein, unknown function	PCHAS_062020	-0.436253	431	298	124	93	214	149	60	46	1.02614	0.929315
1657	PF3D7_0721100	Pf3D7_07_v3	916434	917168	conserved Plasmodium protein, unknown function	PCHAS_062030	2.84836	11	9	1	1	18	14	3	3	0.545455	1
1658	PF3D7_0721200	Pf3D7_07_v3	917958	920816	conserved Plasmodium protein, unknown function	PCHAS_062040	0.919118	175	127	42	24	65	41	16	10	0.975	1
1659	PF3D7_0721300	Pf3D7_07_v3	922285	924984	DEAD/DEAH box ATP-dependent RNA helicase, putative	PCHAS_062050	1.59288	129	83	28	17	55	37	17	16	0.702234	0.370527
1660	PF3D7_0721400	Pf3D7_07_v3	926692	928028	P36-like protein homologue, putative	PCHAS_062060	3.44393	11	7	4	2	14	10	4	3	1.27273	1
1661	PF3D7_0721500	Pf3D7_07_v3	928514	930853	conserved Plasmodium membrane protein, unknown function	PCHAS_062070	0.437741	122	91	33	19	46	31	12	8	1.03689	1
1662	PF3D7_0721600	Pf3D7_07_v3	931459	932164	40S ribosomal protein S5, putative	PCHAS_062080	4.78462	1	1	1	1	17	9	8	2	2.125	1
1663	PF3D7_0721700	Pf3D7_07_v3	935497	936900	secreted ookinete protein, putative (PSOP1)	PCHAS_062090	2.98073	47	34	16	13	42	32	8	7	1.78723	0.254708
1664	PF3D7_0721800	Pf3D7_07_v3	938279	938895	conserved Plasmodium protein, unknown function	PCHAS_062100	3.32075	4	3	1	1	7	1	3	2	0.583333	1
1665	PF3D7_0721900	Pf3D7_07_v3	939715	940250	conserved Plasmodium protein, unknown function	PCHAS_062110	3.9359	3	3	0	0	4	3	1	1	0	1
1666	PF3D7_0722000	Pf3D7_07_v3	941776	942513	conserved Plasmodium protein, unknown function	PCHAS_062120	1.05714	49	28	11	9	19	11	6	5	0.710884	0.562531
1667	PF3D7_0722100	Pf3D7_07_v3	944023	945234	PelOta protein homologue, putative	PCHAS_062130	2.86849	50	41	15	12	27	14	6	5	1.35	0.794976
1668	PF3D7_0722200	Pf3D7_07_v3	946363	948612	rhoptry-associated leucine zipper-like protein 1+(RALP1)	PCHAS_062140	-0.432577	126	85	41	34	41	31	12	8	1.11177	0.855145
1669	PF3D7_0722300	Pf3D7_07_v3	949449	953114	ubiquitin carboxyl-terminal hydrolase, putative	PCHAS_062150	0.04914	152	96	37	31	76	48	18	15	1.02778	1
1670	PF3D7_0722400	Pf3D7_07_v3	954784	956343	GTP binding protein, putative	PCHAS_062160	4.53435	8	8	2	2	35	24	10	9	0.875	1
1671	PF3D7_0722500	Pf3D7_07_v3	956920	958017	cell cycle control protein cwf15, putative	PCHAS_062170	2.65292	39	29	15	13	25	16	11	8	0.874126	0.815315
1672	PF3D7_0722600	Pf3D7_07_v3	958886	960694	nucleolar rRNA processing protein, putative	PCHAS_062180	2.54319	61	43	21	14	34	23	8	6	1.46311	0.504345
1673	PF3D7_0722700	Pf3D7_07_v3	962031	962447	conserved Plasmodium protein, unknown function	PCHAS_062190	3.6962	4	4	3	3	7	3	3	2	1.75	0.643665
1674	PF3D7_0722800	Pf3D7_07_v3	963370	965109	conserved Plasmodium protein, unknown function	PCHAS_062200	2.38169	48	34	15	11	44	31	7	7	1.96429	0.233954
1675	PF3D7_0722900	Pf3D7_07_v3	965664	967782	conserved Plasmodium protein, unknown function	PCHAS_062210	2.22436	15	13	9	8	28	20	2	1	8.4	0.00715321
1676	PF3D7_0723000	Pf3D7_07_v3	968836	969735	tRNAHis guanylyltransferase, putative	PCHAS_062220	3.3612	18	11	4	1	18	15	4	4	1	1
1677	PF3D7_0723100	Pf3D7_07_v3	970492	971877	conserved Plasmodium protein, unknown function	PCHAS_062230	1.44252	62	44	20	12	20	12	5	5	1.29032	0.790149
1678	PF3D7_0723200	Pf3D7_07_v3	972658	974272	conserved Plasmodium protein, unknown function	PCHAS_062240	3.24022	17	13	5	4	24	15	8	8	0.882353	1
1679	PF3D7_0723300	Pf3D7_07_v3	975766	978408	conserved Plasmodium protein, unknown function	PCHAS_062250	-0.6375	78	52	16	10	29	18	6	4	0.991453	1
1680	PF3D7_0723400	Pf3D7_07_v3	978920	983188	conserved Plasmodium protein, unknown function	PCHAS_062260	-0.7173	304	201	87	64	85	49	21	13	1.15836	0.69059
1681	PF3D7_0723500	Pf3D7_07_v3	984778	985458	dynactin 4, putative	PCHAS_062270	2.95133	24	18	4	3	28	18	7	5	0.666667	0.740944
1682	PF3D7_0723600	Pf3D7_07_v3	986598	987365	conserved Plasmodium protein, unknown function	PCHAS_062280	3.03356	18	15	3	2	5	3	1	1	0.833333	1
1683	PF3D7_0723700	Pf3D7_07_v3	988145	991243	conserved Plasmodium protein, unknown function	PCHAS_062290	0.214147	117	69	37	29	73	48	23	16	1.00372	1
1684	PF3D7_0723800	Pf3D7_07_v3	993232	1000233	conserved Plasmodium protein, unknown function	PCHAS_062300	-0.0420091	236	157	72	49	131	91	41	29	0.974783	0.911103
1685	PF3D7_0723900	Pf3D7_07_v3	1000701	1004746	conserved Plasmodium protein, unknown function	PCHAS_062310	0.693944	197	135	63	51	87	59	22	18	1.26465	0.420088
1686	PF3D7_0724000	Pf3D7_07_v3	1006335	1012145	conserved Plasmodium membrane protein, unknown function	PCHAS_062320	0.237087	307	222	86	63	124	85	24	22	1.44734	0.152416
1687	PF3D7_0724100	Pf3D7_07_v3	1013295	1016449	conserved Plasmodium protein, unknown function	PCHAS_062330	0.305085	140	81	54	39	72	47	25	16	1.11086	0.78037
1688	PF3D7_0724200	Pf3D7_07_v3	1019384	1020667	immunoglobulin-binding protein 1-related, putative	PCHAS_062340	1.95082	67	41	15	11	40	27	7	5	1.27932	0.808392
1689	PF3D7_0724300	Pf3D7_07_v3	1021508	1022630	3-demethylubiquinone-9 3-methyltransferase, putative	PCHAS_062350	2.13174	31	24	4	4	38	27	8	7	0.612903	0.539343
1690	PF3D7_0724400	Pf3D7_07_v3	1023651	1024121	mitochondrial import inner membrane translocase subunit tim14, putative	PCHAS_062360	3.85217	2	2	4	3	1	1	1	1	2	1
1691	PF3D7_0724500	Pf3D7_07_v3	1024672	1026167	conserved Plasmodium protein, unknown function	PCHAS_062370	2.41447	48	31	15	11	17	9	4	3	1.32812	0.769693
1692	PF3D7_0724600	Pf3D7_07_v3	1026444	1033077	conserved Plasmodium protein, unknown function	PCHAS_062380	-0.174914	274	196	69	52	116	72	32	24	0.912865	0.71611
1693	PF3D7_0724700	Pf3D7_07_v3	1034969	1046109	conserved Plasmodium protein, unknown function	PCHAS_062390	0.877329	451	316	120	92	244	172	44	36	1.47551	0.0436138
1694	PF3D7_0724800	Pf3D7_07_v3	1047427	1049362	kelch protein, putative	PCHAS_062400	2.40471	33	24	5	4	27	20	9	5	0.454545	0.242116
1695	PF3D7_0724900	Pf3D7_07_v3	1052465	1058158	kinesin-like protein, putative	PCHAS_062410	0.855034	354	228	103	77	144	105	39	26	1.07432	0.833292
1696	PF3D7_0725000	Pf3D7_07_v3	1058933	1062976	exonuclease I, putative	PCHAS_062420	-0.242019	197	128	67	50	89	62	16	12	1.89181	0.0383884
1697	PF3D7_0725100	Pf3D7_07_v3	1065252	1070240	conserved Plasmodium membrane protein, unknown function	PCHAS_062430	-0.0399746	330	212	81	60	92	55	20	10	1.12909	0.787168
1698	PF3D7_0725200	Pf3D7_07_v3	1070980	1071737	mago nashi protein homolog, putative	PCHAS_062440	4.55405	3	2	3	3	6	3	3	2	2	0.622378
1699	PF3D7_0725300	Pf3D7_07_v3	1072202	1074754	conserved Plasmodium protein, unknown function	PCHAS_062450	2.09079	127	87	36	29	56	28	17	13	0.933766	0.866734
1700	PF3D7_0725400	Pf3D7_07_v3	1079015	1080055	conserved Plasmodium protein, unknown function	PCHAS_062460	1.62385	7	4	2	1	5	0	3	2	0.47619	0.61991
1701	PF3D7_0725500	Pf3D7_07_v3	1080642	1082343	conserved Plasmodium membrane protein, unknown function	NA	NA	14	13	2	1	4	3	0	0	Inf	1
1702	PF3D7_0726100	Pf3D7_07_v3	1093566	1096122	Plasmodium exported protein, unknown function	NA	NA	185	135	34	17	74	42	20	17	0.68	0.253351
1703	PF3D7_0726200	Pf3D7_07_v3	1100134	1102967	serine/threonine protein kinase, FIKK family (FIKK7.1)	NA	NA	137	80	56	40	44	26	9	8	1.99838	0.0820096
1704	PF3D7_0726300	Pf3D7_07_v3	1104156	1108364	mismatch repair protein pms1 homologue, putative	PCHAS_020880	1.35338	186	135	58	43	85	60	18	12	1.47252	0.205068
1705	PF3D7_0726400	Pf3D7_07_v3	1108831	1124492	conserved Plasmodium membrane protein, unknown function	PCHAS_020890	-0.0477346	1044	746	231	170	363	257	83	63	0.967698	0.830906
1706	PF3D7_0726500	Pf3D7_07_v3	1126556	1136577	ubiquitin carboxyl-terminal hydrolase, putative	PCHAS_020900	1.00283	477	337	131	90	294	179	90	61	0.897135	0.482223
1707	PF3D7_0726600	Pf3D7_07_v3	1140479	1142754	conserved Plasmodium protein, unknown function	PCHAS_020910	1.11773	117	87	29	19	57	35	13	10	1.08679	0.856764
1708	PF3D7_0726700	Pf3D7_07_v3	1143303	1143815	conserved Plasmodium protein, unknown function	PCHAS_020920	2.52941	20	17	7	5	22	16	6	4	1.28333	0.758481
1709	PF3D7_0726800	Pf3D7_07_v3	1144046	1144730	conserved Plasmodium protein, unknown function	PCHAS_020930	2.78505	10	8	1	1	11	8	1	1	1.1	1
1710	PF3D7_0726900	Pf3D7_07_v3	1145648	1147207	protein phosphatase, putative	PCHAS_020940	1.54528	84	53	18	16	40	24	11	8	0.779221	0.662234
1711	PF3D7_0727000	Pf3D7_07_v3	1147570	1151058	conserved Plasmodium protein, unknown function	PCHAS_020950	0.533563	219	133	68	50	92	56	29	17	0.985042	1
1712	PF3D7_0727100	Pf3D7_07_v3	1152155	1155355	conserved Plasmodium protein, unknown function	PCHAS_020960	1.18105	113	76	30	22	57	32	11	7	1.3757	0.460989
1713	PF3D7_0727200	Pf3D7_07_v3	1156748	1158409	cysteine desulfurase, putative (NFS)	PCHAS_020970	3.13924	67	45	21	10	60	41	15	12	1.25373	0.575913
1714	PF3D7_0727300	Pf3D7_07_v3	1159700	1161820	DNA (cytosine-5)-methyltransferase, putative (DNMT2)	PCHAS_020980	1.70255	167	113	44	32	59	39	18	11	0.863606	0.630822
1715	PF3D7_0727400	Pf3D7_07_v3	1162710	1163831	proteasome subunit alpha type 5, putative	PCHAS_020990	4.58203	13	9	4	2	39	30	12	10	1	1
1716	PF3D7_0727500	Pf3D7_07_v3	1164455	1166578	conserved Plasmodium protein, unknown function	PCHAS_021000	1.65064	113	79	29	22	70	47	10	8	1.79646	0.146845
1717	PF3D7_0727600	Pf3D7_07_v3	1167441	1170817	conserved Plasmodium protein, unknown function	PCHAS_021010	0.91448	212	145	51	30	108	70	26	17	0.999274	1
1718	PF3D7_0727700	Pf3D7_07_v3	1171286	1174156	conserved Plasmodium protein, unknown function	PCHAS_021020	0.323222	221	145	50	37	106	64	22	16	1.09009	0.889165
1719	PF3D7_0727800	Pf3D7_07_v3	1175944	1181700	cation transporting ATPase, putative	PCHAS_021030	1.56257	353	241	93	65	204	129	53	40	1.01406	1
1720	PF3D7_0727900	Pf3D7_07_v3	1184401	1190172	conserved Plasmodium protein, unknown function	PCHAS_021040	0.768591	348	232	75	54	155	98	39	26	0.856543	0.503365
1721	PF3D7_0728000	Pf3D7_07_v3	1191179	1192289	eukaryotic translation initiation factor 2+alpha subunit, putative	PCHAS_021050	4.12158	9	8	3	2	38	30	9	9	1.40741	0.694724
1722	PF3D7_0728100	Pf3D7_07_v3	1193616	1210301	conserved Plasmodium membrane protein, unknown function	PCHAS_021060	0.513217	1162	805	276	204	530	336	120	89	1.04905	0.717829
1723	PF3D7_0728200	Pf3D7_07_v3	1211657	1213517	actin-like protein, putative	PCHAS_021070	2.11051	105	75	23	18	47	32	9	8	1.14392	0.834981
1724	PF3D7_0728300	Pf3D7_07_v3	1213841	1214476	conserved Plasmodium protein, unknown function	PCHAS_021080	4.16588	26	23	8	5	26	16	6	4	1.33333	0.7661
1725	PF3D7_0728400.1	Pf3D7_07_v3	1215174	1215763	conserved Plasmodium protein, unknown function	PCHAS_021090	2.34127	22	18	4	3	9	5	1	1	1.63636	1
1726	PF3D7_0728400.2	Pf3D7_07_v3	1215174	1215763	conserved Plasmodium protein, unknown function	PCHAS_021090	2.27778	NA	NA	NA	NA	NA	NA	NA	NA	NA	NA
1727	PF3D7_0728500	Pf3D7_07_v3	1216088	1217201	conserved Plasmodium protein, unknown function	PCHAS_021100	1.86713	13	12	1	0	7	4	1	1	0.538462	1
1728	PF3D7_0728600	Pf3D7_07_v3	1218426	1225473	zinc finger, C3HC4 type, putative	PCHAS_021110	-0.170213	419	286	117	92	190	122	44	37	1.20579	0.38611
1729	PF3D7_0728700	Pf3D7_07_v3	1226029	1228714	conserved Plasmodium protein, unknown function	PCHAS_021120	0.468056	135	97	22	12	66	43	12	11	0.896296	0.84443
1730	PF3D7_0728800	Pf3D7_07_v3	1230589	1232180	conserved Plasmodium protein, unknown function	PCHAS_021130	1.28541	80	66	15	10	33	22	10	6	0.61875	0.341731
1731	PF3D7_0728900	Pf3D7_07_v3	1232272	1234672	RNA binding protein, putative	PCHAS_021140	2.73171	77	52	25	18	34	19	19	11	0.580998	0.188196
1732	PF3D7_0729000	Pf3D7_07_v3	1235699	1236707	signal recognition particle SRP9 (SRP9)	PCHAS_021150	3.52427	8	6	2	2	7	5	1	1	1.75	1
1733	PF3D7_0729100	Pf3D7_07_v3	1238446	1246188	conserved Plasmodium protein, unknown function	PCHAS_021160	0.305039	538	369	148	109	189	111	45	40	1.15539	0.515189
1734	PF3D7_0729200	Pf3D7_07_v3	1247398	1248264	1-cys peroxiredoxin (AOP)	PCHAS_021170	3.37083	26	19	5	3	20	15	5	3	0.769231	0.738424
1735	PF3D7_0729300	Pf3D7_07_v3	1248837	1251503	60S ribosomal subunit export protein, putative	PCHAS_021180	1.78491	152	102	47	31	72	43	27	19	0.824561	0.569269
1736	PF3D7_0729400	Pf3D7_07_v3	1252847	1254097	BRIX protein, putative	PCHAS_021190	2.91587	64	40	15	9	36	26	9	7	0.9375	1
1737	PF3D7_0729500	Pf3D7_07_v3	1255371	1257653	mRNA (N6-adenosine)-methyltransferase, putative	PCHAS_021200	2.48947	118	74	30	22	71	44	21	12	0.859564	0.63091
1738	PF3D7_0729600	Pf3D7_07_v3	1258787	1259730	conserved Plasmodium protein, unknown function	PCHAS_021210	4.01227	16	14	3	2	7	3	1	0	1.3125	1
1739	PF3D7_0729700	Pf3D7_07_v3	1260154	1262780	conserved Plasmodium protein, unknown function	PCHAS_021220	2.24439	135	90	33	23	55	36	13	7	1.03419	1
1740	PF3D7_0729800	Pf3D7_07_v3	1264445	1264738	dynein light chain, putative	PCHAS_021230	4.35052	4	4	1	1	5	3	2	0	0.625	1
1741	PF3D7_0729900	Pf3D7_07_v3	1265910	1281347	dynein heavy chain, putative	PCHAS_021240	3.369	399	282	122	93	451	287	125	85	1.1032	0.515238
1742	PF3D7_0730000	Pf3D7_07_v3	1281785	1282322	conserved Plasmodium protein, unknown function	PCHAS_021250	0.689655	10	6	0	0	11	6	4	4	0	0.124506
1743	PF3D7_0730100	Pf3D7_07_v3	1282913	1285519	tRNA pseudouridine synthase D, putative	PCHAS_021260	1.64286	150	100	38	27	55	36	12	8	1.16111	0.85788
1744	PF3D7_0730200	Pf3D7_07_v3	1286057	1289399	adapter-related protein, putative	PCHAS_021270	3.40443	94	66	28	21	65	44	17	14	1.13892	0.734075
1745	PF3D7_0730300	Pf3D7_07_v3	1297459	1301454	transcription factor with AP2 domain(s) (ApiAP2)	PCHAS_021280	0.967693	219	135	49	40	85	47	19	12	1.00096	1
1746	PF3D7_0730400	Pf3D7_07_v3	1304347	1305096	conserved Plasmodium protein, unknown function	PCHAS_021290	3.55063	3	2	1	1	11	8	4	0	0.916667	1
1747	PF3D7_0730500	Pf3D7_07_v3	1305894	1314215	conserved Plasmodium protein, unknown function	NA	NA	463	280	119	80	201	105	58	45	0.890705	0.522535
1748	PF3D7_0730800.1	Pf3D7_07_v3	1321306	1322367	Plasmodium exported protein, unknown function	NA	NA	25	16	5	5	15	8	6	6	0.5	0.327019
1749	PF3D7_0730800.2	Pf3D7_07_v3	1321306	1322367	Plasmodium exported protein, unknown function	NA	NA	NA	NA	NA	NA	NA	NA	NA	NA	NA	NA
1750	PF3D7_0730900	Pf3D7_07_v3	1325375	1331813	Plasmodium exported protein, unknown function	NA	NA	108	68	36	17	47	24	20	14	0.783333	0.50414
1751	PF3D7_0731100	Pf3D7_07_v3	1338959	1341790	Plasmodium exported protein (PHISTc), unknown function (GEXP11)	NA	NA	111	63	39	22	34	21	11	5	1.086	1
1752	PF3D7_0731200	Pf3D7_07_v3	1342842	1343996	Plasmodium exported protein, unknown function	NA	NA	41	32	13	11	16	11	2	2	2.53659	0.326807
1753	PF3D7_0731300	Pf3D7_07_v3	1350032	1351149	Plasmodium exported protein (PHISTb), unknown function (PfG174)	NA	NA	27	22	4	4	8	5	2	2	0.592593	0.622117
1754	PF3D7_0731500	Pf3D7_07_v3	1358055	1362929	erythrocyte binding antigen-175 (EBA175)	NA	NA	160	98	73	34	43	27	15	10	1.30792	0.523013
1755	PF3D7_0731600	Pf3D7_07_v3	1368161	1370596	acyl-coA synthetase, PfACS5 (ACS5)	NA	NA	63	33	16	11	39	23	11	9	0.900433	0.827218
1756	PF3D7_0731700	Pf3D7_07_v3	1372063	1372760	Plasmodium exported protein (hyp9), unknown function	NA	NA	45	20	15	5	6	4	2	2	1	1
1757	PF3D7_0731800	Pf3D7_07_v3	1378618	1380769	alpha/beta hydrolase, putative (GEXP08)	NA	NA	69	43	32	20	27	17	10	3	1.25217	0.679309
1758	PF3D7_0732000	Pf3D7_07_v3	1385635	1386626	stevor (stevor)	NA	NA	NA	NA	NA	NA	NA	NA	NA	NA	NA	NA
1759	PF3D7_0732200	Pf3D7_07_v3	1390711	1392043	rifin (RIF)	NA	NA	NA	NA	NA	NA	NA	NA	NA	NA	NA	NA
1760	PF3D7_0732300	Pf3D7_07_v3	1396437	1397639	rifin (RIF)	NA	NA	NA	NA	NA	NA	NA	NA	NA	NA	NA	NA
1761	PF3D7_0732400	Pf3D7_07_v3	1399452	1400682	rifin (RIF)	NA	NA	NA	NA	NA	NA	NA	NA	NA	NA	NA	NA
1762	PF3D7_0732500	Pf3D7_07_v3	1402623	1403978	rifin (RIF)	NA	NA	NA	NA	NA	NA	NA	NA	NA	NA	NA	NA
1763	PF3D7_0732600	Pf3D7_07_v3	1406853	1407065	Plasmodium exported protein, unknown function, fragment	NA	NA	NA	NA	NA	NA	NA	NA	NA	NA	NA	NA
1764	PF3D7_0732700	Pf3D7_07_v3	1408781	1409975	rifin (RIF)	NA	NA	NA	NA	NA	NA	NA	NA	NA	NA	NA	NA
1765	PF3D7_0732800	Pf3D7_07_v3	1410435	1412231	var-like erythrocyte membrane protein 1	NA	NA	NA	NA	NA	NA	NA	NA	NA	NA	NA	NA
1766	PF3D7_0732900	Pf3D7_07_v3	1414434	1415683	rifin (RIF)	NA	NA	NA	NA	NA	NA	NA	NA	NA	NA	NA	NA
1767	PF3D7_0733000	Pf3D7_07_v3	1417588	1426234	erythrocyte membrane protein 1, PfEMP1 (VAR)	NA	NA	NA	NA	NA	NA	NA	NA	NA	NA	NA	NA
1768	PF3D7_0800100	Pf3D7_08_v3	21361	28653	erythrocyte membrane protein 1, PfEMP1 (VAR)	NA	NA	NA	NA	NA	NA	NA	NA	NA	NA	NA	NA
1769	PF3D7_0800200	Pf3D7_08_v3	29700	39033	erythrocyte membrane protein 1, PfEMP1 (VAR)	NA	NA	NA	NA	NA	NA	NA	NA	NA	NA	NA	NA
1770	PF3D7_0800300	Pf3D7_08_v3	40948	50939	erythrocyte membrane protein 1, PfEMP1 (VAR)	NA	NA	NA	NA	NA	NA	NA	NA	NA	NA	NA	NA
1771	PF3D7_0800400	Pf3D7_08_v3	52760	53982	rifin (RIF)	NA	NA	NA	NA	NA	NA	NA	NA	NA	NA	NA	NA
1772	PF3D7_0800500	Pf3D7_08_v3	56352	57703	rifin (RIF)	NA	NA	NA	NA	NA	NA	NA	NA	NA	NA	NA	NA
1773	PF3D7_0800600	Pf3D7_08_v3	61138	62135	Plasmodium exported protein (PHISTa), unknown function	NA	NA	NA	NA	NA	NA	NA	NA	NA	NA	NA	NA
1774	PF3D7_0800700	Pf3D7_08_v3	65716	71785	surface-associated interspersed gene 8.3 (SURFIN8.3) (SURF8.3)	NA	NA	NA	NA	NA	NA	NA	NA	NA	NA	NA	NA
1775	PF3D7_0800800	Pf3D7_08_v3	79823	80642	Plasmodium exported protein (hyp7), unknown function	NA	NA	35	21	14	9	8	2	6	3	0.533333	0.342294
1776	PF3D7_0800900	Pf3D7_08_v3	83128	83904	Plasmodium exported protein (hyp7), unknown function	NA	NA	50	25	15	12	11	8	3	3	1.1	1
1777	PF3D7_0801000	Pf3D7_08_v3	84568	88422	Plasmodium exported protein (PHISTc), unknown function	NA	NA	121	75	33	23	50	27	16	10	0.852273	0.723975
1778	PF3D7_0801300	Pf3D7_08_v3	101954	102826	von Willebrand factor A-domain related protein (WARP)	PCHAS_122960	2.88621	9	3	8	5	14	11	5	1	2.48889	0.299388
1779	PF3D7_0801400	Pf3D7_08_v3	104525	104888	probable protein, unknown function	NA	NA	4	3	2	1	5	3	3	0	0.833333	1
1780	PF3D7_0801500	Pf3D7_08_v3	106593	108242	conserved Plasmodium protein, unknown function	PCHAS_122940	3.65392	68	44	19	14	49	23	15	8	0.912745	0.84556
1781	PF3D7_0801600	Pf3D7_08_v3	109180	109557	conserved Plasmodium protein, unknown function	PCHAS_122930	3.768	12	7	4	3	9	5	3	1	1	1
1782	PF3D7_0801700	Pf3D7_08_v3	112299	117877	sentrin-specific protease 2, putative (SENP2)	PCHAS_122920	-0.180493	298	194	76	54	122	87	34	25	0.91512	0.725018
1783	PF3D7_0801800	Pf3D7_08_v3	119032	122067	mannose-6-phosphate isomerase, putative	PCHAS_122910	1.02868	117	83	43	34	101	54	29	22	1.27999	0.413386
1784	PF3D7_0801900	Pf3D7_08_v3	128849	142837	conserved Plasmodium protein, unknown function	PCHAS_122900	-0.311025	790	473	214	146	329	212	106	74	0.840769	0.214167
1785	PF3D7_0802000	Pf3D7_08_v3	146089	150282	glutamate dehydrogenase, putative (GDHc)	PCHAS_122890	2.34359	127	82	35	25	143	92	45	32	0.875766	0.612587
1786	PF3D7_0802100	Pf3D7_08_v3	151808	159668	transcription factor with AP2 domain(s) (ApiAP2)	PCHAS_122880	-1.12728	504	313	136	100	205	124	57	41	0.970482	0.858524
1787	PF3D7_0802200	Pf3D7_08_v3	165416	166078	1-cys peroxiredoxin (1-cyspxn)	PCHAS_122870	4.03182	15	10	10	4	17	11	6	4	1.88889	0.368479
1788	PF3D7_0802300	Pf3D7_08_v3	167069	170434	rRNA processing WD-repeat protein, putative	PCHAS_122860	3.06601	135	96	29	20	117	70	46	33	0.546377	0.0257041
1789	PF3D7_0802400	Pf3D7_08_v3	171865	174385	conserved Plasmodium protein, unknown function	PCHAS_122850	1.20728	101	65	27	19	55	32	17	11	0.864881	0.723543
1790	PF3D7_0802500	Pf3D7_08_v3	174647	178906	inositol phosphatase, putative	PCHAS_122840	1.20578	193	125	50	38	107	65	28	24	0.990007	1
1791	PF3D7_0802600	Pf3D7_08_v3	180563	188113	adenylyl cyclase beta, putative (ACbeta)	PCHAS_122830	0.315489	236	154	84	54	137	93	47	30	1.0375	0.916136
1792	PF3D7_0802700	Pf3D7_08_v3	188566	190316	conserved Plasmodium protein, unknown function	PCHAS_122820	0.52439	85	64	18	10	33	19	7	4	0.998319	1
1793	PF3D7_0802800	Pf3D7_08_v3	191976	194103	serine/threonine protein phosphatase, putative	PCHAS_122800	3.1755	27	20	9	6	51	37	10	9	1.7	0.427411
1794	PF3D7_0802900	Pf3D7_08_v3	195148	195678	conserved Plasmodium protein, unknown function	PCHAS_122790	2.47407	13	10	6	5	6	4	0	0	Inf	0.277764
1795	PF3D7_0803000	Pf3D7_08_v3	196581	198614	peptidyl-prolyl cis-trans isomerase (CYP81)	PCHAS_122780	1.33235	98	67	33	21	48	35	15	13	1.07755	1
1796	PF3D7_0803100	Pf3D7_08_v3	199181	202918	conserved Plasmodium protein, unknown function	PCHAS_122770	-0.322892	209	131	60	47	69	39	20	13	0.990431	1
1797	PF3D7_0803200	Pf3D7_08_v3	204241	206661	filament assembling protein, putative	PCHAS_122760	0.994505	73	54	28	20	45	34	12	10	1.43836	0.446779
1798	PF3D7_0803300	Pf3D7_08_v3	208451	210291	mitogen-activated protein kinase organizer 1, putative (PfMORG1)	PCHAS_122750	3.66849	41	31	3	3	25	17	9	6	0.203252	0.0256429
1799	PF3D7_0803400	Pf3D7_08_v3	212252	215971	DNA repair protein rad54, putative	PCHAS_122740	2.11542	116	75	39	26	107	64	31	27	1.16046	0.680763
1800	PF3D7_0803500	Pf3D7_08_v3	217888	222291	AAA family ATPase, putative	PCHAS_122730	-0.164281	177	128	52	35	104	69	24	17	1.27307	0.420352
1801	PF3D7_0803600	Pf3D7_08_v3	223762	230209	conserved Plasmodium protein, unknown function	NA	NA	281	180	74	63	98	64	28	23	0.921708	0.799838
1802	PF3D7_0803700	Pf3D7_08_v3	231398	232756	tubulin gamma chain (g-tub)	PCHAS_122720	4.85619	5	4	3	2	35	18	13	9	1.61538	0.675743
1803	PF3D7_0803800	Pf3D7_08_v3	233467	234426	20S proteasome beta subunit	PCHAS_122710	3.68302	14	9	2	2	16	9	5	2	0.457143	0.674459
1804	PF3D7_0804000	Pf3D7_08_v3	237853	241048	cactin homolog, putative	PCHAS_122700	1.54489	99	71	22	19	51	33	13	11	0.871795	0.843789
1805	PF3D7_0804300	Pf3D7_08_v3	242103	244775	conserved Plasmodium protein, unknown function	PCHAS_122690	-0.826966	142	93	45	30	49	33	12	10	1.29401	0.599448
1806	PF3D7_0804400	Pf3D7_08_v3	245711	247933	methionine aminopeptidase 1c, putative (MetAP1c)	PCHAS_122680	2.11757	80	54	22	19	54	37	16	12	0.928125	0.853537
1807	PF3D7_0804500	Pf3D7_08_v3	250083	268437	conserved Plasmodium membrane protein, unknown function	PCHAS_122670	0.334107	867	524	272	181	403	258	111	83	1.13902	0.314512
1808	PF3D7_0804600	Pf3D7_08_v3	268856	270696	U2 snRNA/tRNA pseudouridine synthase, putative	PCHAS_122660	2.25899	66	46	17	8	35	22	6	5	1.50253	0.473944
1809	PF3D7_0804700	Pf3D7_08_v3	271417	277413	conserved Plasmodium protein, unknown function	PCHAS_122650	-0.775776	288	189	74	48	75	50	22	16	0.875947	0.673466
1810	PF3D7_0804800	Pf3D7_08_v3	278381	279034	peptidyl-prolyl cis-trans isomerase (CYP24)	PCHAS_122640	4.0553	19	13	4	4	15	9	2	2	1.57895	1
1811	PF3D7_0804900	Pf3D7_08_v3	279711	281186	GTPase activator, putative	PCHAS_122630	1.94094	59	36	19	12	23	16	8	3	0.925847	1
1812	PF3D7_0805000	Pf3D7_08_v3	283066	284522	alpha/beta hydrolase, putative	PCHAS_122620	3.90204	16	11	2	1	16	11	2	1	1	1
1813	PF3D7_0805100	Pf3D7_08_v3	286959	288620	conserved Plasmodium protein, unknown function	PCHAS_122610	1.94033	64	46	22	16	46	33	11	10	1.4375	0.423467
1814	PF3D7_0805200	Pf3D7_08_v3	290902	291183	conserved Plasmodium protein, unknown function	PCHAS_122600	3.66667	5	1	3	2	7	2	3	2	1.4	1
1815	PF3D7_0805300	Pf3D7_08_v3	293113	296871	conserved Plasmodium protein, unknown function	PCHAS_122590	0.0191693	241	169	56	42	80	53	18	17	1.03273	1
1816	PF3D7_0805400	Pf3D7_08_v3	303370	304596	acetyltransferase, putative	PCHAS_122580	2.67556	19	13	7	7	16	13	5	5	1.17895	1
1817	PF3D7_0805500	Pf3D7_08_v3	305295	308549	conserved Plasmodium protein, unknown function	PCHAS_122570	2.23985	112	71	26	15	62	36	15	10	0.959524	1
1818	PF3D7_0805600	Pf3D7_08_v3	312034	312960	apicoplast phosphatidic acid phosphatase, putative	NA	NA	30	14	6	4	26	14	3	3	1.73333	0.719898
1819	PF3D7_0805700	Pf3D7_08_v3	314172	318726	serine/threonine protein kinase, FIKK family (TSTK0)	PCHAS_122560	0.0590254	155	108	44	33	80	53	25	16	0.908387	0.774079
1820	PF3D7_0805800	Pf3D7_08_v3	322367	323677	conserved Plasmodium protein, unknown function	PCHAS_122550	1.70642	57	31	13	11	20	15	4	3	1.14035	1
1821	PF3D7_0805900	Pf3D7_08_v3	324279	325655	conserved Plasmodium protein, unknown function	PCHAS_122540	3.06426	22	12	3	2	18	13	5	3	0.490909	0.453797
1822	PF3D7_0806000	Pf3D7_08_v3	326215	330004	AAA family ATPase, putative	PCHAS_122530	0.653465	194	137	41	29	65	50	14	7	0.981222	1
1823	PF3D7_0806100	Pf3D7_08_v3	330651	332678	conserved Plasmodium protein, unknown function	PCHAS_122520	-0.528889	100	71	29	18	42	31	9	5	1.35333	0.547237
1824	PF3D7_0806200	Pf3D7_08_v3	333379	337727	conserved Plasmodium membrane protein, unknown function	PCHAS_122510	2.30255	78	54	25	19	56	34	17	7	1.05581	1
1825	PF3D7_0806300	Pf3D7_08_v3	337902	343254	ferlin like protein, putative	PCHAS_122500	3.29225	91	53	38	28	119	71	40	27	1.24231	0.426719
1826	PF3D7_0806400	Pf3D7_08_v3	344288	344821	glycosyltransferase family 28 protein, putative	PCHAS_122490	2.44068	12	8	3	3	9	7	0	0	Inf	0.266304
1827	PF3D7_0806500	Pf3D7_08_v3	345427	347454	DnaJ protein, putative	PCHAS_122480	1.32889	71	47	25	22	64	43	15	11	1.50235	0.284305
1828	PF3D7_0806600	Pf3D7_08_v3	349317	353362	kinesin-like protein, putative	PCHAS_122470	0.730647	118	76	35	25	65	42	12	10	1.60664	0.227504
1829	PF3D7_0806700	Pf3D7_08_v3	354472	362396	conserved Plasmodium membrane protein, unknown function	PCHAS_122460	-0.492224	354	241	103	79	111	70	35	27	0.92276	0.734824
1830	PF3D7_0806800	Pf3D7_08_v3	363260	366421	vacuolar proton translocating ATPase subunit A, putative	PCHAS_122440	2.91073	58	40	16	12	81	47	18	14	1.24138	0.69937
1831	PF3D7_0806900	Pf3D7_08_v3	368607	369746	conserved Plasmodium protein, unknown function	PCHAS_122430	2.25066	19	10	2	1	13	4	3	0	0.45614	0.633858
1832	PF3D7_0807000	Pf3D7_08_v3	370922	372623	gas41 homologue, putative	PCHAS_122420	4.21622	11	8	3	2	11	8	1	1	3	0.598261
1833	PF3D7_0807100	Pf3D7_08_v3	372902	376867	RNA helicase, putative	PCHAS_122410	0.439061	216	128	41	26	96	65	25	16	0.728889	0.309231
1834	PF3D7_0807200	Pf3D7_08_v3	378024	379446	conserved Plasmodium membrane protein, unknown function	PCHAS_122400	1.74396	40	33	11	8	39	25	8	7	1.34062	0.617138
1835	PF3D7_0807300	Pf3D7_08_v3	381564	382847	Rab GTPase 18 (RAB18)	PCHAS_122390	4.75622	3	3	2	2	17	10	3	3	3.77778	0.25223
1836	PF3D7_0807400	Pf3D7_08_v3	384298	385797	conserved Plasmodium protein, unknown function	PCHAS_122380	2.61257	12	8	4	1	9	9	4	3	0.75	1
1837	PF3D7_0807500	Pf3D7_08_v3	387219	388364	proteasome subunit alpha, putative	PCHAS_122370	4.50769	8	5	1	1	19	13	7	6	0.339286	0.647844
1838	PF3D7_0807600	Pf3D7_08_v3	389596	394259	conserved Plasmodium protein, unknown function	PCHAS_122360	-0.272114	127	81	36	24	62	38	16	10	1.09843	0.86774
1839	PF3D7_0807700	Pf3D7_08_v3	395648	398787	serine protease, putative	NA	NA	110	77	28	15	73	50	19	10	0.97799	1
1840	PF3D7_0807800	Pf3D7_08_v3	399591	401360	proteasome subunit alpha type 5, putative	PCHAS_122350	1.80249	35	22	15	9	37	21	11	7	1.44156	0.496095
1841	PF3D7_0807900	Pf3D7_08_v3	402595	404141	tyrosyl-tRNA synthetase, putative	PCHAS_122340	4.1126	20	13	7	4	22	15	4	3	1.925	0.500707
1842	PF3D7_0808000	Pf3D7_08_v3	404996	409084	conserved Plasmodium protein, unknown function	PCHAS_122330	0.379589	134	92	43	26	80	43	21	10	1.22246	0.555425
1843	PF3D7_0808100	Pf3D7_08_v3	409936	415168	conserved Plasmodium protein, unknown function	PCHAS_122320	0.55376	216	121	71	48	109	60	26	15	1.37803	0.264162
1844	PF3D7_0808200	Pf3D7_08_v3	416344	418065	plasmepsin X	PCHAS_122310	2.62653	28	16	10	6	39	13	21	12	0.663265	0.504058
1845	PF3D7_0808300	Pf3D7_08_v3	421493	422640	ubiquitin regulatory protein, putative	PCHAS_122300	3.33193	17	12	6	3	11	4	8	2	0.485294	0.334879
1846	PF3D7_0808400	Pf3D7_08_v3	423527	424536	coatomer epsilon subunit, putative	PCHAS_122290	3.2482	38	23	8	4	10	5	4	2	0.526316	0.448338
1847	PF3D7_0808600	Pf3D7_08_v3	431165	439051	erythrocyte membrane protein 1, PfEMP1 (VAR)	NA	NA	NA	NA	NA	NA	NA	NA	NA	NA	NA	NA
1848	PF3D7_0808700	Pf3D7_08_v3	440408	448062	erythrocyte membrane protein 1, PfEMP1 (VAR)	NA	NA	NA	NA	NA	NA	NA	NA	NA	NA	NA	NA
1849	PF3D7_0808800	Pf3D7_08_v3	450615	451899	rifin (RIF)	NA	NA	NA	NA	NA	NA	NA	NA	NA	NA	NA	NA
1850	PF3D7_0808900	Pf3D7_08_v3	453803	454919	rifin (RIF)	NA	NA	NA	NA	NA	NA	NA	NA	NA	NA	NA	NA
1851	PF3D7_0809100	Pf3D7_08_v3	459312	466567	erythrocyte membrane protein 1, PfEMP1 (VAR)	NA	NA	NA	NA	NA	NA	NA	NA	NA	NA	NA	NA
1852	PF3D7_0809200	Pf3D7_08_v3	467943	471893	asparagine-rich antigen Pfa55-14 (pfa55-14)	PCHAS_142990	-0.284954	170	103	52	26	73	41	31	12	0.720304	0.222599
1853	PF3D7_0809400	Pf3D7_08_v3	475573	478125	conserved Plasmodium protein, unknown function	PCHAS_142980	1.73765	132	73	43	21	55	30	27	13	0.66358	0.177502
1854	PF3D7_0809500	Pf3D7_08_v3	478512	478826	conserved Plasmodium protein, unknown function	PCHAS_142970	3.625	3	2	2	2	8	5	4	1	1.33333	1
1855	PF3D7_0809600	Pf3D7_08_v3	479980	497382	peptidase family C50, putative	PCHAS_142960	0.679483	717	452	201	128	310	190	97	55	0.895915	0.433722
1856	PF3D7_0809700	Pf3D7_08_v3	499463	501569	RuvB DNA helicase, putative	PCHAS_142950	3.78269	37	27	2	2	32	19	10	3	0.172973	0.0267238
1857	PF3D7_0809800	Pf3D7_08_v3	502338	506698	conserved Plasmodium protein, unknown function	PCHAS_142940	0.586739	139	95	32	19	52	29	12	6	0.997602	1
1858	PF3D7_0809900	Pf3D7_08_v3	508224	512428	JmjC domain containing protein (JmjC1)	NA	NA	122	71	29	22	65	45	17	10	0.908872	0.863412
1859	PF3D7_0810000	Pf3D7_08_v3	517421	517693	acyl-CoA binding protein, putative	PCHAS_142930	2.66667	3	1	1	0	5	4	2	1	0.833333	1
1860	PF3D7_0810100	Pf3D7_08_v3	519331	519991	apicoplast ribosomal protein L33 precursor, putative	PCHAS_142920	3.20721	12	9	3	2	2	2	1	0	0.5	1
1861	PF3D7_0810200	Pf3D7_08_v3	521187	524009	ABC1 family, putative (ABCK1)	PCHAS_142910	2.08723	56	34	9	8	37	18	7	6	0.84949	0.788176
1862	PF3D7_0810300	Pf3D7_08_v3	525058	527604	protein phosphatase, putative	NA	NA	29	18	11	10	35	22	10	6	1.32759	0.621027
1863	PF3D7_0810400	Pf3D7_08_v3	532220	534031	conserved Plasmodium membrane protein, unknown function	PCHAS_142890	2.56219	36	24	4	1	22	19	8	6	0.305556	0.107684
1864	PF3D7_0810500	Pf3D7_08_v3	534469	536619	protein phosphatase, putative	PCHAS_142880	3.92739	6	2	1	1	15	7	2	1	1.25	1
1865	PF3D7_0810600	Pf3D7_08_v3	541971	544796	RNA helicase, putative	PCHAS_142870	2.77152	29	18	13	6	22	18	9	5	1.09579	1
1866	PF3D7_0810700	Pf3D7_08_v3	546163	547365	conserved Plasmodium protein, unknown function	PCHAS_142860	1.83688	2	2	0	0	2	2	1	0	0	1
1867	PF3D7_0810800	Pf3D7_08_v3	548200	550616	dihydropteroate synthetase (DHPS)	PCHAS_142850	2.31728	18	12	9	6	10	9	6	1	0.833333	1
1868	PF3D7_0810900.1	Pf3D7_08_v3	551199	552428	conserved Plasmodium protein, unknown function	PCHAS_142840	2.75362	6	5	2	0	2	2	0	0	Inf	1
1869	PF3D7_0810900.2	Pf3D7_08_v3	551199	552428	conserved Plasmodium protein, unknown function	NA	NA	NA	NA	NA	NA	NA	NA	NA	NA	NA	NA
1870	PF3D7_0811000	Pf3D7_08_v3	554437	557205	cullin-like protein, putative	PCHAS_142830	2.96622	37	26	15	11	21	17	12	9	0.709459	0.483695
1871	PF3D7_0811100	Pf3D7_08_v3	557884	559506	mitochondrial carrier protein, putative	PCHAS_142820	2.39074	13	5	7	6	13	8	3	3	2.33333	0.456051
1872	PF3D7_0811200	Pf3D7_08_v3	560744	564276	conserved protein, unknown function	PCHAS_142810	1.45455	106	72	31	19	44	34	12	8	1.07233	1
1873	PF3D7_0811300	Pf3D7_08_v3	567824	573148	CCR4-associated factor 1+(CAF1)	PCHAS_142800	1.15558	144	76	41	34	70	48	22	15	0.905934	0.762211
1874	PF3D7_0811400	Pf3D7_08_v3	575986	578370	conserved Plasmodium protein, unknown function	PCHAS_142790	4.03783	19	15	5	5	24	14	8	7	0.789474	0.76029
1875	PF3D7_0811500	Pf3D7_08_v3	579483	582221	histone-arginine methyltransferase, putative (CARM1)	PCHAS_142780	1.54934	105	57	23	17	34	16	8	6	0.930952	1
1876	PF3D7_0811600	Pf3D7_08_v3	582983	586953	conserved Plasmodium protein, unknown function	PCHAS_142770	2.00496	61	31	26	17	41	28	7	6	2.49649	0.0599534
1877	PF3D7_0811700	Pf3D7_08_v3	589821	593489	conserved Plasmodium protein, unknown function	PCHAS_142760	1.28723	100	55	31	23	48	21	15	10	0.992	1
1878	PF3D7_0811800	Pf3D7_08_v3	593649	595412	conserved Plasmodium protein, unknown function	PCHAS_142750	0.763203	57	39	12	8	19	15	3	2	1.33333	1
1879	PF3D7_0811900	Pf3D7_08_v3	596190	600328	RNA binding protein, putative	PCHAS_142740	1.85799	142	96	39	30	67	38	17	12	1.08244	0.872471
1880	PF3D7_0812000	Pf3D7_08_v3	600525	602247	conserved Plasmodium protein, unknown function	PCHAS_142730	2.96451	43	22	6	4	22	18	2	0	1.53488	1
1881	PF3D7_0812100	Pf3D7_08_v3	604923	612878	conserved Plasmodium protein, unknown function	PCHAS_142720	1.74085	248	149	57	41	146	100	33	18	1.01686	1
1882	PF3D7_0812200	Pf3D7_08_v3	614919	617821	trypsin-like serine protease, putative	NA	NA	38	27	7	5	18	9	2	2	1.65789	0.70953
1883	PF3D7_0812220	Pf3D7_08_v3	613325	614862	GTPase, putative	NA	NA	14	12	4	2	15	9	4	2	1.07143	1
1884	PF3D7_0812300	Pf3D7_08_v3	618843	620228	conserved Plasmodium protein, unknown function	PCHAS_142700	1.85466	41	27	13	9	35	23	7	7	1.58537	0.452408
1885	PF3D7_0812400	Pf3D7_08_v3	621805	623442	karyopherin alpha (KARalpha)	PCHAS_142690	4.70275	1	1	1	1	42	29	12	12	3.5	0.413636
1886	PF3D7_0812500	Pf3D7_08_v3	626069	628945	RNA binding protein, putative	PCHAS_142680	-0.122129	142	96	43	32	55	31	14	11	1.18964	0.735691
1887	PF3D7_0812600	Pf3D7_08_v3	631584	632229	ubiquitin conjugating enzyme, putative	PCHAS_142670	4.79755	4	3	1	1	16	9	5	2	0.8	1
1888	PF3D7_0812700	Pf3D7_08_v3	633990	634697	RNA-binding protein (U1 snRNP-like), putative	PCHAS_142660	1.3617	33	17	8	5	13	9	7	6	0.450216	0.216432
1889	PF3D7_0812800	Pf3D7_08_v3	635537	635755	conserved Plasmodium protein, unknown function	PCHAS_142650	4.43056	2	2	3	2	6	6	2	2	4.5	0.292929
1890	PF3D7_0812900	Pf3D7_08_v3	636628	641458	probable protein, unknown function	NA	NA	139	97	51	28	108	65	20	17	1.98129	0.0198175
1891	PF3D7_0813000	Pf3D7_08_v3	643086	644885	conserved Plasmodium protein, unknown function	PCHAS_142640	1.45075	46	35	7	5	39	25	13	12	0.456522	0.142587
1892	PF3D7_0813100	Pf3D7_08_v3	647316	649304	conserved Plasmodium protein, unknown function	PCHAS_142630	0.302115	93	58	25	18	40	27	7	5	1.5361	0.393189
1893	PF3D7_0813200	Pf3D7_08_v3	651417	652804	CS domain protein, putative	PCHAS_142620	3.01917	38	22	9	8	19	13	4	3	1.125	1
1894	PF3D7_0813300	Pf3D7_08_v3	656078	657630	conserved Plasmodium protein, unknown function	PCHAS_142610	2.93016	15	9	2	1	20	10	5	5	0.533333	0.681151
1895	PF3D7_0813400	Pf3D7_08_v3	658493	662095	conserved Plasmodium protein, unknown function	PCHAS_142600	3.261	58	38	16	14	40	26	15	11	0.735632	0.533575
1896	PF3D7_0813500	Pf3D7_08_v3	665548	667095	conserved Plasmodium protein, unknown function	PCHAS_142580	0.452427	106	57	17	12	33	18	12	9	0.441038	0.0651843
1897	PF3D7_0813600	Pf3D7_08_v3	669541	670734	translation initiation factor SUI1, putative	PCHAS_142570	2.77612	42	29	11	8	19	10	6	6	0.829365	0.774025
1898	PF3D7_0813700	Pf3D7_08_v3	671157	675416	ABC transporter, putative	PCHAS_142560	1.41367	194	126	55	37	91	69	24	19	1.07496	0.89137
1899	PF3D7_0813800	Pf3D7_08_v3	676391	677464	GDP-mannose 4,6-dehydratase, putative	PCHAS_142550	3.79552	23	13	6	5	29	17	7	4	1.08075	1
1900	PF3D7_0813900	Pf3D7_08_v3	677989	678725	40S ribosomal protein S16, putative	PCHAS_142540	4.58333	2	1	1	0	20	12	1	1	10	0.23913
1901	PF3D7_0814000	Pf3D7_08_v3	680957	681809	60S ribosomal protein L13-2, putative	PCHAS_142530	3.6093	13	10	3	0	20	14	5	4	0.923077	1
1902	PF3D7_0814100	Pf3D7_08_v3	682518	683572	conserved Plasmodium protein, unknown function	PCHAS_142520	2.71622	2	1	0	0	6	1	2	1	0	1
1903	PF3D7_0814200	Pf3D7_08_v3	687340	688086	DNA/RNA-binding protein Alba 1+(ALBA1)	PCHAS_142510	4.27823	10	8	2	1	22	14	9	7	0.488889	0.698276
1904	PF3D7_0814300	Pf3D7_08_v3	690541	694143	ATPase, putative	PCHAS_142500	0.965833	247	158	52	45	93	58	21	17	0.932331	0.885327
1905	PF3D7_0814400	Pf3D7_08_v3	695215	697522	phospholipase DDHD1, putative	PCHAS_142490	2.55965	57	36	15	10	35	24	6	5	1.53509	0.462382
1906	PF3D7_0814500	Pf3D7_08_v3	700376	702652	conserved Plasmodium protein, unknown function	PCHAS_142480	-2.4723	190	131	39	29	57	34	14	10	0.835714	0.596606
1907	PF3D7_0814600	Pf3D7_08_v3	703502	704683	conserved Plasmodium protein, unknown function	PCHAS_142470	3.89822	26	19	4	3	43	21	13	8	0.508876	0.395848
1908	PF3D7_0814700	Pf3D7_08_v3	706076	706996	conserved Plasmodium protein, unknown function	PCHAS_142460	0.0620915	66	41	13	11	25	11	13	8	0.378788	0.0357582
1909	PF3D7_0814900	Pf3D7_08_v3	708228	708824	Fe-superoxide dismutase (FeSOD)	PCHAS_142450	4.89899	7	6	2	1	12	8	4	4	0.857143	1
1910	PF3D7_0815000	Pf3D7_08_v3	709333	710600	unspecified product (Sel3)	PCHAS_142440	1.94286	57	41	5	5	21	12	7	7	0.263158	0.0432399
1911	PF3D7_0815100	Pf3D7_08_v3	711239	714166	RAP protein, putative	PCHAS_142430	0.941538	176	120	50	37	83	59	18	12	1.30997	0.461132
1912	PF3D7_0815200	Pf3D7_08_v3	717113	719746	importin beta, putative	PCHAS_142420	4.52452	15	13	5	3	74	43	10	9	2.46667	0.159112
1913	PF3D7_0815300	Pf3D7_08_v3	721928	725476	FAD-dependent monooxygenase, putative	PCHAS_142410	0.681049	142	92	30	21	99	68	22	16	0.950704	0.877751
1914	PF3D7_0815400	Pf3D7_08_v3	725781	726502	conserved Plasmodium protein, unknown function	PCHAS_072450	3.8	12	10	3	3	12	8	2	1	1.5	1
1915	PF3D7_0815500	Pf3D7_08_v3	727662	729728	conserved Plasmodium protein, unknown function	PCHAS_072440	2.61303	60	45	13	8	38	32	6	1	1.37222	0.614313
1916	PF3D7_0815600	Pf3D7_08_v3	729917	732187	eukaryotic translation initiation factor, putative	PCHAS_072430	4.15299	4	4	0	0	20	12	3	2	0	1
1917	PF3D7_0815700	Pf3D7_08_v3	733279	734573	ubiquitin (Ub)	PCHAS_072420	2.25201	49	38	10	6	26	20	10	7	0.530612	0.299346
1918	PF3D7_0815800	Pf3D7_08_v3	735680	741181	vacuolar sorting protein VPS9, putative	PCHAS_072410	-0.35461	297	196	81	57	151	100	28	24	1.47078	0.11119
1919	PF3D7_0815900	Pf3D7_08_v3	743505	745505	lipoamide dehydrogenase (aLipDH)	PCHAS_072400	2.76877	110	71	27	16	47	28	23	17	0.501581	0.0408855
1920	PF3D7_0816000	Pf3D7_08_v3	746013	747488	nucleolar preribosomal assembly protein, putative	PCHAS_072390	1.78615	56	36	20	16	41	19	11	10	1.33117	0.53621
1921	PF3D7_0816100	Pf3D7_08_v3	748653	749623	flavoprotein, putative	PCHAS_072380	3.55135	16	9	1	1	14	12	1	1	0.875	1
1922	PF3D7_0816200	Pf3D7_08_v3	750082	750711	vacuolar protein-sorting protein VPS2, putative	PCHAS_072370	3.57416	14	9	6	5	15	10	1	1	6.42857	0.104134
1923	PF3D7_0816300	Pf3D7_08_v3	751942	756173	conserved Plasmodium protein, unknown function	PCHAS_072360	0.472472	150	112	40	30	62	37	8	8	2.06667	0.103761
1924	PF3D7_0816400	Pf3D7_08_v3	757224	758207	conserved Plasmodium protein, unknown function	PCHAS_072350	3.15451	12	5	0	0	15	9	5	4	0	0.130085
1925	PF3D7_0816500	Pf3D7_08_v3	760138	761031	small heat shock protein HSP20, putative;with=GeneDB:PBANKA_071430	PCHAS_072340	4.01744	7	4	2	2	15	13	7	3	0.612245	0.689114
1926	PF3D7_0816600	Pf3D7_08_v3	762118	765330	ClpB protein, putative (ClpB1)	PCHAS_072330	3.7215	79	49	12	10	95	59	21	16	0.687161	0.4446
1927	PF3D7_0816700	Pf3D7_08_v3	767110	767880	conserved Plasmodium protein, unknown function	PCHAS_072320	3.67133	7	6	0	0	6	5	3	3	0	0.2125
1928	PF3D7_0816800	Pf3D7_08_v3	767916	769792	meiotic recombination protein dmc1-like protein	PCHAS_072310	4.40634	16	9	6	5	34	23	7	5	1.82143	0.34991
1929	PF3D7_0816900	Pf3D7_08_v3	770946	771773	adenylate kinase 2+(AK2)	PCHAS_072300	1.66182	39	29	3	2	18	13	4	1	0.346154	0.220426
1930	PF3D7_0817000	Pf3D7_08_v3	772568	773737	ubiquitin-activating enzyme, putative	PCHAS_072290	2.65553	35	20	6	5	32	22	4	3	1.37143	0.742462
1931	PF3D7_0817100	Pf3D7_08_v3	774299	776791	GTPase, putative	PCHAS_072280	1.03012	118	86	29	20	63	39	13	10	1.191	0.719476
1932	PF3D7_0817200	Pf3D7_08_v3	777257	779647	conserved Plasmodium protein, unknown function	PCHAS_072270	-0.182161	116	85	23	17	64	31	14	10	0.906404	0.851441
1933	PF3D7_0817300	Pf3D7_08_v3	782909	789616	asparagine-rich antigen	NA	NA	287	183	78	60	145	77	39	25	1.01045	1
1934	PF3D7_0817400	Pf3D7_08_v3	794287	797806	conserved Plasmodium protein, unknown function	PCHAS_072250	-0.392422	96	66	15	9	41	25	6	4	1.06771	1
1935	PF3D7_0817500	Pf3D7_08_v3	798777	800205	protein kinase c+inhibitor-like protein, putative	PCHAS_072240	3.53514	13	10	2	2	16	12	3	2	0.820513	1
1936	PF3D7_0817600	Pf3D7_08_v3	800920	804034	conserved Plasmodium protein, unknown function	PCHAS_072230	0.77027	235	167	62	46	74	48	26	22	0.7509	0.329799
1937	PF3D7_0817700	Pf3D7_08_v3	805797	813465	rhoptry neck protein 5+(RON5)	PCHAS_072220	2.64879	61	39	24	14	77	57	16	14	1.89344	0.105213
1938	PF3D7_0817800	Pf3D7_08_v3	815150	815451	conserved Plasmodium protein, unknown function	PCHAS_072210	3.98148	1	0	2	2	5	4	1	1	10	0.22619
1939	PF3D7_0817900	Pf3D7_08_v3	816803	817102	high mobility group protein (HMGB2)	PCHAS_072200	4.31313	2	1	0	0	6	3	3	2	0	1
1940	PF3D7_0818000	Pf3D7_08_v3	821334	822452	conserved Plasmodium protein, unknown function	PCHAS_072190	1.25	100	60	24	19	29	15	13	8	0.535385	0.135443
1941	PF3D7_0818100	Pf3D7_08_v3	824564	826518	zinc finger protein, putative	PCHAS_072180	2.45167	89	65	24	19	48	36	15	12	0.862921	0.708222
1942	PF3D7_0818200	Pf3D7_08_v3	830006	831454	14-3-3 protein, putative	PCHAS_072170	4.89313	NA	NA	NA	NA	25	11	7	6	NA	NA
1943	PF3D7_0818300	Pf3D7_08_v3	833185	835334	conserved Plasmodium protein, unknown function	PCHAS_072160	0.241071	119	78	24	19	43	29	6	3	1.44538	0.504329
1944	PF3D7_0818400	Pf3D7_08_v3	835978	836848	nucleolar preribosomal assembly protein, putative (UTP24)	PCHAS_072150	3.87374	9	7	1	1	15	9	4	2	0.416667	0.632815
1945	PF3D7_0818500	Pf3D7_08_v3	842317	843215	zinc finger protein, putative	PCHAS_072140	3.48168	12	9	4	3	12	8	2	2	2	0.656705
1946	PF3D7_0818600	Pf3D7_08_v3	845253	847380	conserved Plasmodium protein, unknown function	PCHAS_072130	1.84106	36	12	19	10	22	16	7	3	1.65873	0.45718
1947	PF3D7_0818700	Pf3D7_08_v3	848277	852947	DNA helicase, putative	PCHAS_072120	1.58299	161	103	47	29	92	65	23	18	1.1677	0.672707
1948	PF3D7_0818800	Pf3D7_08_v3	855654	856742	U3 small nucleolar ribonucleoprotein protein, putative	PCHAS_072110	3.35635	36	25	6	3	18	15	2	2	1.5	1
1949	PF3D7_0818900	Pf3D7_08_v3	860384	862417	heat shock protein 70 (Hsp70)	PCHAS_072100	4.88922	11	9	4	4	79	53	19	17	1.51196	0.502282
1950	PF3D7_0819000	Pf3D7_08_v3	863505	868137	conserved Plasmodium protein, unknown function	PCHAS_072090	1.19878	228	148	64	51	101	75	18	10	1.57505	0.135066
1951	PF3D7_0819100	Pf3D7_08_v3	869562	870574	BRIX domain, putative	PCHAS_072080	2.24407	38	31	11	9	34	24	7	7	1.40602	0.602875
1952	PF3D7_0819200	Pf3D7_08_v3	871410	873440	perforin like protein 5+(PPLP5)	PCHAS_072070	1.83432	68	49	11	7	50	31	12	8	0.67402	0.491843
1953	PF3D7_0819300	Pf3D7_08_v3	874367	877498	conserved Plasmodium protein, unknown function	PCHAS_072060	0.797699	212	145	58	40	98	62	18	10	1.48952	0.209416
1954	PF3D7_0819400	Pf3D7_08_v3	878495	880459	perforin like protein 4+(PPLP4)	PCHAS_072050	2.4633	110	81	19	14	59	39	16	11	0.636932	0.250973
1955	PF3D7_0819500	Pf3D7_08_v3	881590	884390	conserved protein, unknown function	PCHAS_072040	3.46114	15	10	6	3	30	24	8	7	1.5	0.537811
1956	PF3D7_0819600	Pf3D7_08_v3	885198	886136	conserved Plasmodium protein, unknown function	PCHAS_072030	2.84838	16	10	14	9	23	17	6	6	3.35417	0.0538972
1957	PF3D7_0819700	Pf3D7_08_v3	888126	890471	conserved Plasmodium protein, unknown function	PCHAS_072020	-0.682458	126	76	30	25	51	39	8	5	1.51786	0.424047
1958	PF3D7_0819800	Pf3D7_08_v3	891658	898502	conserved Plasmodium protein, unknown function	PCHAS_072010	1.44389	260	178	55	38	109	70	22	16	1.04808	1
1959	PF3D7_0819900	Pf3D7_08_v3	899004	899657	U6 snRNA-associated Sm-like protein LSm3, putative (LSM3)	PCHAS_072000	3.97802	3	3	1	0	3	2	1	0	1	1
1960	PF3D7_0820000	Pf3D7_08_v3	900742	907714	Snf2-related CBP activator, putative (SRCAP)	PCHAS_071990	1.29635	244	168	71	39	169	103	45	31	1.09281	0.748278
1961	PF3D7_0820100	Pf3D7_08_v3	909207	910716	conserved Plasmodium protein, unknown function	PCHAS_071980	2.28134	45	38	11	8	31	17	7	6	1.08254	1
1962	PF3D7_0820200	Pf3D7_08_v3	912264	914249	phosphatidylglycerophosphate synthase (PGPS)	PCHAS_071970	1.86536	125	83	29	21	61	37	13	6	1.08862	0.857525
1963	PF3D7_0820300	Pf3D7_08_v3	919055	920896	conserved Plasmodium protein, unknown function	PCHAS_071960	0.264274	174	101	43	33	49	29	20	14	0.60546	0.132985
1964	PF3D7_0820400	Pf3D7_08_v3	922208	923932	conserved Plasmodium protein, unknown function	PCHAS_071950	1.31263	85	61	16	13	41	29	9	7	0.857516	0.816908
1965	PF3D7_0820500	Pf3D7_08_v3	925113	927671	C-13 antigen	PCHAS_071940	1.13028	156	104	48	37	72	45	24	19	0.923077	0.773951
1966	PF3D7_0820600	Pf3D7_08_v3	929145	930861	conserved Plasmodium membrane protein, unknown function	PCHAS_071930	3.3033	54	44	11	11	36	24	8	8	0.916667	1
1967	PF3D7_0820700	Pf3D7_08_v3	932321	935626	2-oxoglutarate dehydrogenase E1 component	PCHAS_071920	4.02312	64	50	22	16	96	61	28	22	1.17857	0.62492
1968	PF3D7_0820800	Pf3D7_08_v3	936426	938876	conserved Plasmodium protein, unknown function	PCHAS_071910	1.40564	85	55	22	15	65	47	16	13	1.05147	1
1969	PF3D7_0820900	Pf3D7_08_v3	939583	944645	conserved Plasmodium protein, unknown function	PCHAS_071900	-0.272208	419	273	78	51	125	81	31	22	0.750635	0.220841
1970	PF3D7_0821000	Pf3D7_08_v3	948745	950899	conserved Plasmodium protein, unknown function	PCHAS_071890	3.96887	14	12	6	5	54	38	12	10	1.92857	0.345893
1971	PF3D7_0821100	Pf3D7_08_v3	953448	956314	protein kinase 1+(PK1)	PCHAS_071880	1.45752	137	92	33	28	80	57	20	16	0.963504	1
1972	PF3D7_0821200	Pf3D7_08_v3	957498	958073	conserved Plasmodium protein, unknown function	PCHAS_071870	3.23037	27	22	4	3	13	8	5	5	0.385185	0.258656
1973	PF3D7_0821300	Pf3D7_08_v3	958531	961740	ATP-dependent RNA helicase prh1, putative	PCHAS_071860	2.53518	155	104	35	28	79	53	22	14	0.81085	0.535848
1974	PF3D7_0821400	Pf3D7_08_v3	965822	966657	conserved Plasmodium protein, unknown function	PCHAS_071850	1.41935	14	9	1	1	9	2	1	1	0.642857	1
1975	PF3D7_0821500	Pf3D7_08_v3	967901	968740	ribosome biogenesis protein nep1 homologue, putative	PCHAS_071840	2.10036	36	27	5	4	25	12	9	6	0.385802	0.142862
1976	PF3D7_0821600	Pf3D7_08_v3	969690	971714	clp1-related protein, putative	PCHAS_071830	1.81157	97	68	30	26	60	40	21	17	0.883652	0.742475
1977	PF3D7_0821700	Pf3D7_08_v3	973586	974267	60S ribosomal protein L22, putative	PCHAS_071820	3.64748	2	2	0	0	17	12	7	4	0	1
1978	PF3D7_0821800	Pf3D7_08_v3	976074	976644	secretory complex protein 61 beta subunit (Sec61-beta)	PCHAS_071810	3.275	4	4	1	0	3	3	2	1	0.375	1
1979	PF3D7_0821900	Pf3D7_08_v3	977432	978188	conserved Plasmodium protein, unknown function	PCHAS_071800	4.03738	10	8	3	2	16	12	3	2	1.6	0.666375
1980	PF3D7_0822000	Pf3D7_08_v3	978798	980634	mitochondrial ribosomal protein L4 precursor, putative	PCHAS_071790	3.30106	64	44	13	10	47	28	10	7	0.954688	1
1981	PF3D7_0822100	Pf3D7_08_v3	981018	981722	RNA polymerase II mediator complex protein MED7, putative	PCHAS_071780	2.64103	31	24	5	5	18	13	3	3	0.967742	1
1982	PF3D7_0822200	Pf3D7_08_v3	982570	987696	conserved Plasmodium membrane protein, unknown function	PCHAS_071770	0.294702	307	234	73	48	108	64	22	14	1.16731	0.603933
1983	PF3D7_0822300	Pf3D7_08_v3	988281	988763	small nuclear ribonucleoprotein G, putative (SNRPG)	PCHAS_071760	4.55422	5	4	1	1	6	5	2	1	0.6	1
1984	PF3D7_0822400	Pf3D7_08_v3	990250	992191	conserved Plasmodium protein, unknown function	PCHAS_071750	1.71811	62	45	18	12	37	30	9	6	1.19355	0.822771
1985	PF3D7_0822500	Pf3D7_08_v3	992655	993965	dynein light chain 1+(DLC1)	PCHAS_071740	3.98995	18	12	2	2	18	10	4	3	0.5	0.665331
1986	PF3D7_0822600	Pf3D7_08_v3	997055	999529	protein transport protein Sec23 (SEC23)	PCHAS_071730	4.81159	23	10	5	3	72	41	32	26	0.48913	0.237511
1987	PF3D7_0822700	Pf3D7_08_v3	1000981	1003755	conserved Plasmodium protein, unknown function	PCHAS_071720	0.615801	170	118	39	22	61	42	12	9	1.16618	0.727258
1988	PF3D7_0822800	Pf3D7_08_v3	1005836	1006810	U5 snrnp-specific protein, putative	PCHAS_071710	3.65741	47	37	10	7	22	15	3	2	1.56028	0.744893
1989	PF3D7_0822900	Pf3D7_08_v3	1007777	1011307	conserved Plasmodium protein, unknown function	PCHAS_071700	0.305272	258	148	76	56	77	47	22	18	1.03101	1
1990	PF3D7_0823000	Pf3D7_08_v3	1012927	1017376	protein kinase ,+putative	PCHAS_071690	1.29054	256	168	55	40	88	64	25	22	0.75625	0.326452
1991	PF3D7_0823100	Pf3D7_08_v3	1018089	1019268	RWD domain-containing protein, putative	PCHAS_071680	3.18777	48	33	7	2	19	12	9	4	0.30787	0.0431502
1992	PF3D7_0823200	Pf3D7_08_v3	1022629	1023846	RNA binding protein, putative	PCHAS_071670	4.8007	14	10	4	4	20	11	3	3	1.90476	0.678601
1993	PF3D7_0823300	Pf3D7_08_v3	1028752	1033514	histone acetyltransferase GCN5 (GCN5)	PCHAS_071660	1.07167	200	118	68	51	107	68	26	20	1.39923	0.212279
1994	PF3D7_0823400	Pf3D7_08_v3	1034417	1036428	alpha/beta-hydrolase, putative	PCHAS_071650	3.21255	50	38	8	5	48	34	10	8	0.768	0.798294
1995	PF3D7_0823500	Pf3D7_08_v3	1037100	1038608	membrane skeletal protein IMC1-related	PCHAS_071640	1.9761	81	54	18	12	50	30	9	6	1.23457	0.6699
1996	PF3D7_0823600	Pf3D7_08_v3	1039907	1041211	lipoate-protein ligase	PCHAS_071630	2.10369	97	75	24	18	38	29	13	9	0.723236	0.421869
1997	PF3D7_0823700	Pf3D7_08_v3	1041832	1042327	conserved Plasmodium protein, unknown function	PCHAS_071620	3.0303	7	6	2	2	5	5	1	1	1.42857	1
1998	PF3D7_0823800	Pf3D7_08_v3	1043813	1045780	DnaJ protein, putative	PCHAS_071610	2.80458	98	60	25	18	51	36	10	8	1.30102	0.557241
1999	PF3D7_0823900	Pf3D7_08_v3	1047551	1048507	dicarboxylate/tricarboxylate carrier (DTC)	PCHAS_071600	4.27358	27	17	8	7	29	17	10	6	0.859259	1
[truncated: 3,408 more rows]
